# Supplementary material for: Development of DNA Markers From Physically Mapped Loci in Aegilops comosa and Aegilops umbellulata Using Single-Gene FISH and Chromosome Sequences
Source: Front Plant Sci. 2021 Jun 15;12:689031. doi: 10.3389/fpls.2021.689031 (PMC8240756; doi:10.3389/fpls.2021.689031)
Supplement: Supplementary file 1 [file Data_Sheet_1.zip]

Archive with 4 entries (4 files):
- Supplementary Data 1.XLSX
- Supplementary Data 2.XLSX
- Supplementary Figures.PDF
- Supplementary Tables.DOCX
