# Supplementary material for: Development of DNA Markers From Physically Mapped Loci in Aegilops comosa and Aegilops umbellulata Using Single-Gene FISH and Chromosome Sequences
Source: Front Plant Sci. 2021 Jun 15;12:689031. doi: 10.3389/fpls.2021.689031 (PMC8240756; doi:10.3389/fpls.2021.689031)
Supplement: Supplementary file 1 [file Data_Sheet_1.zip › Supplementary Data 1.XLSX]

## Sheet: Metadata
Data S1: Results of BLASTn search of wheat cDNA sequences used as probes for the single gene FISH experiments in the reference sequences of hexaploid wheat chromosomes (www.wheatgenome.org/) (cDNA_BLAST_wheat), and in the draft assemblies of Ae. comosa (cDNA_BLAST_comosa) and Ae. umbellulata (cDNA_BLAST_umbellulata) chromosomes. The BLASTn results in the wheat reference sequences contained the ge…

## Sheet: cDNA_BLAST_wheat
		cDNA to Wheat A									cDNA to Wheat B									cDNA to Wheat D
single-gene FISH probe	source cDNA ID	chr	aln length	e-value	identity	start	wheat gene	pfam	go		chr	aln length	e-value	identity	start	wheat gene	pfam	go		chr	aln length	e-value	identity	start	wheat gene	pfam	go
1L-1	tplb0013a02	1A	1289	0	96.121	287696039	TraesCS1A02G160500	FF domain [CL0584]; Glycosyl hydrolase domain superfamily [CL0369]; WW domain [CL0680]; FF domain [PF01846.19]; Glycosyl hydrolase 101 beta sandwich domain [PF17451.2]; p190-A and -B Rho GAPs FF domain [PF16512.5]; WW domain [PF00397.26]			1B	1201	0	97.835	317576580	TraesCS1B02G176100	FF domain [CL0584]; Glycosyl hydrolase domain superfamily [CL0369]; WW domain [CL0680]; FF domain [PF01846.19]; Glycosyl hydrolase 101 beta sandwich domain [PF17451.2]; p190-A and -B Rho GAPs FF domain [PF16512.5]; WW domain [PF00397.26]			1D	1881	0	99.894	222024912	TraesCS1D02G157600	FF domain [CL0584]; Glycosyl hydrolase domain superfamily [CL0369]; WW domain [CL0680]; FF domain [PF01846.19]; Glycosyl hydrolase 101 beta sandwich domain [PF17451.2]; p190-A and -B Rho GAPs FF domain [PF16512.5]; WW domain [PF00397.26]
1L-2	tplb0029f23	1A	1142	0	99.912	390091408	TraesCS1A02G221100	Tudor domain 'Royal family' [CL0049]; Agenet domain [PF05641.12]			1B	1142	0	97.811	420356902	TraesCS1B02G234400	Tudor domain 'Royal family' [CL0049]; Agenet domain [PF05641.12]			1D	1142	0	99.124	310243371	TraesCS1D02G222700	Tudor domain 'Royal family' [CL0049]; Agenet domain [PF05641.12]
1S-1	tplb0048d21	1A	685	0	100	188135895	TraesCS1A02G133500	Tetratrico peptide repeat superfamily [CL0020]; Endo/exonuclease (EXOG) C-terminal domain [PF18026.1]; PPR repeat [PF01535.20]; PPR repeat [PF12854.7]; PPR repeat family [PF13041.6]; Pentatricopeptide repeat domain [PF13812.6]; Pentacotripeptide-repeat region of PRORP [PF17177.4]; Tetratricopeptide repeat [PF14559.6]; Tetratricopeptide repeat [PF07719.17]; Tetratricopeptide repeat [PF13174.6]			1B	685	0	97.81	229240346	TraesCS1B02G150100	Tetratrico peptide repeat superfamily [CL0020]; Endo/exonuclease (EXOG) C-terminal domain [PF18026.1]; PPR repeat [PF01535.20]; PPR repeat [PF12854.7]; PPR repeat family [PF13041.6]; Pentatricopeptide repeat domain [PF13812.6]; Pentacotripeptide-repeat region of PRORP [PF17177.4]			1D	685	0	98.394	128505489	TraesCS1D02G124400	Tetratrico peptide repeat superfamily [CL0020]; Endo/exonuclease (EXOG) C-terminal domain [PF18026.1]; PPR repeat [PF01535.20]; PPR repeat [PF12854.7]; PPR repeat family [PF13041.6]; Pentatricopeptide repeat domain [PF13812.6]; Pentacotripeptide-repeat region of PRORP [PF17177.4]; Tetratricopeptide repeat [PF14559.6]
1S-2	RFL_Contig3261	1A	450	0	99.556	28613766	TraesCS1A02G046500	Helix-turn-helix clan [CL0123]; E3 UFM1-protein ligase 1 [PF09743.9]; FeoC like transcriptional regulator [PF09012.10]			1B	453	0	95.806	43319136	TraesCS1B02G060000	Helix-turn-helix clan [CL0123]; E3 UFM1-protein ligase 1 [PF09743.9]; FeoC like transcriptional regulator [PF09012.10]; STAG domain [PF08514.11]			1D	450	0	98.889	27676655	TraesCS1D02G047400	Helix-turn-helix clan [CL0123]; E3 UFM1-protein ligase 1 [PF09743.9]; FeoC like transcriptional regulator [PF09012.10]
1S-3	RFL_Contig4104	1A	3073	0	96.323	15192700	TraesCS1A02G032700	OB fold [CL0021]; Retrovirus zinc finger-like domains [CL0511]; Cell division control protein 24, OB domain 3 [PF17244.2]; Replication factor-A C terminal domain [PF08646.10]; Replication factor-A protein 1, N-terminal domain [PF04057.12]; Replication protein A OB domain [PF16900.5]; OB-fold nucleic acid binding domain [PF01336.25]; Zinc knuckle [PF00098.23]; Zinc knuckle [PF13696.6]; Zinc knuckl…	[BP] DNA recombination [GO:0006310]; [BP] DNA repair [GO:0006281]; [BP] DNA replication [GO:0006260]; [BP] DNA recombination [GO:0006310]; [BP] DNA repair [GO:0006281]; [BP] DNA replication [GO:0006260]; [CC] nucleus [GO:0005634]; [CC] nucleus [GO:0005634]; [MF] DNA binding [GO:0003677]; [MF] zinc ion binding [GO:0008270]; [MF] DNA binding [GO:0003677]; [MF] zinc ion binding [GO:0008270]		1B	3070	0	99.967	20174399	TraesCS1B02G040800	OB fold [CL0021]; Retrovirus zinc finger-like domains [CL0511]; Cell division control protein 24, OB domain 3 [PF17244.2]; Replication factor-A C terminal domain [PF08646.10]; Replication factor-A protein 1, N-terminal domain [PF04057.12]; Replication protein A OB domain [PF16900.5]; OB-fold nucleic acid binding domain [PF01336.25]; Zinc knuckle [PF00098.23]; Zinc knuckle [PF13696.6]; Zinc knuckl…	[BP] DNA recombination [GO:0006310]; [BP] DNA repair [GO:0006281]; [BP] DNA replication [GO:0006260]; [CC] nucleus [GO:0005634]; [MF] DNA binding [GO:0003677]; [MF] zinc ion binding [GO:0008270]		1D	1830	0	79.672	70594536	TraesCS1D02G086400	OB fold [CL0021]; Retrovirus zinc finger-like domains [CL0511]; BRCA2, oligonucleotide/oligosaccharide-binding, domain 1 [PF09103.10]; Replication factor-A C terminal domain [PF08646.10]; Replication factor-A protein 1, N-terminal domain [PF04057.12]; Replication protein A OB domain [PF16900.5]; Recq-mediated genome instability protein 1, C-terminal OB-fold [PF16099.5]; OB-fold nucleic acid bindi…	[BP] DNA recombination [GO:0006310]; [BP] DNA repair [GO:0006281]; [BP] DNA replication [GO:0006260]; [CC] nucleus [GO:0005634]; [MF] DNA binding [GO:0003677]; [MF] zinc ion binding [GO:0008270]
2L-1	tplb0007l09	2A	810	0	89.383	447156700	TraesCS2A02G273000	His Kinase A (phospho-acceptor) domain [CL0025]; P-loop containing nucleoside triphosphate hydrolase superfamily [CL0023]; Ribosomal protein S5 domain 2-like superfamily [CL0329]; AAA domain [PF13476.6]; Spermatogenesis family BioT2 [PF15368.6]; Fez1 [PF06818.15]; Histidine kinase-, DNA gyrase B-, and HSP90-like ATPase [PF02518.26]; Histidine kinase-, DNA gyrase B-, and HSP90-like ATPase [PF13589…			2B	799	0	100	404427404	TraesCS2B02G291200	His Kinase A (phospho-acceptor) domain [CL0025]; Ribosomal protein S5 domain 2-like superfamily [CL0329]; Fez1 [PF06818.15]; Histidine kinase-, DNA gyrase B-, and HSP90-like ATPase [PF02518.26]; Histidine kinase-, DNA gyrase B-, and HSP90-like ATPase [PF13589.6]; Morc6 ribosomal protein S5 domain 2-like [PF17942.1]; PCRF domain [PF03462.18]; 3' exoribonuclease family, domain 2 [PF03725.15]; TPR/M…			2D	654	0	92.661	336976110	TraesCS2D02G272300	His Kinase A (phospho-acceptor) domain [CL0025]; P-loop containing nucleoside triphosphate hydrolase superfamily [CL0023]; Ribosomal protein S5 domain 2-like superfamily [CL0329]; AAA domain [PF13476.6]; Spermatogenesis family BioT2 [PF15368.6]; Fez1 [PF06818.15]; Histidine kinase-, DNA gyrase B-, and HSP90-like ATPase [PF02518.26]; Histidine kinase-, DNA gyrase B-, and HSP90-like ATPase [PF13589…
2L-3	tplb0004a16	2A	945	0	98.413	601708845	TraesCS2A02G356900	Transport protein Trs120 or TRAPPC9, TRAPP II complex subunit [PF08626.11]			2B	945	0	100	539282746	TraesCS2B02G376100	Transport protein Trs120 or TRAPPC9, TRAPP II complex subunit [PF08626.11]			2D	945	0	99.683	458158144	TraesCS2D02G355700	Transport protein Trs120 or TRAPPC9, TRAPP II complex subunit [PF08626.11]
2L-4	RFL_Contig2396	2A	1462	0	100	773177110	TraesCS2A02G580800	CPA/AT transporter superfamily [CL0064]; FAD/NAD(P)-binding Rossmann fold Superfamily [CL0063]; P-loop containing nucleoside triphosphate hydrolase superfamily [CL0023]; AAA domain [PF13166.6]; Protein of unknown function (DUF3188) [PF11384.8]; Domain of unknown function (DUF4536) [PF15055.6]; Sodium/hydrogen exchanger family [PF00999.21]; TrkA-N domain [PF02254.18]	[BP] potassium ion transport [GO:0006813]; [BP] potassium ion transport [GO:0006813]; [CC] integral component of membrane [GO:0016021]; [CC] integral component of membrane [GO:0016021]; [MF] solute:proton antiporter activity [GO:0015299]; [MF] solute:proton antiporter activity [GO:0015299]		2B	1480	0	92.365	788654644	TraesCS2B02G608300	CPA/AT transporter superfamily [CL0064]; FAD/NAD(P)-binding Rossmann fold Superfamily [CL0063]; P-loop containing nucleoside triphosphate hydrolase superfamily [CL0023]; AAA domain [PF13166.6]; Protein of unknown function (DUF3188) [PF11384.8]; Domain of unknown function (DUF4536) [PF15055.6]; Sodium/hydrogen exchanger family [PF00999.21]; TrkA-N domain [PF02254.18]	[BP] potassium ion transport [GO:0006813]; [CC] integral component of membrane [GO:0016021]; [MF] solute:proton antiporter activity [GO:0015299]		2D	1465	0	95.768	647285673	TraesCS2D02G592100	CPA/AT transporter superfamily [CL0064]; FAD/NAD(P)-binding Rossmann fold Superfamily [CL0063]; P-loop containing nucleoside triphosphate hydrolase superfamily [CL0023]; AAA domain [PF13166.6]; Protein of unknown function (DUF3188) [PF11384.8]; Domain of unknown function (DUF4536) [PF15055.6]; Sodium/hydrogen exchanger family [PF00999.21]; Phosphatidylinositol 3-kinase regulatory subunit P85 inte…	[BP] potassium ion transport [GO:0006813]; [BP] potassium ion transport [GO:0006813]; [BP] potassium ion transport [GO:0006813]; [BP] potassium ion transport [GO:0006813]; [CC] integral component of membrane [GO:0016021]; [CC] integral component of membrane [GO:0016021]; [CC] integral component of membrane [GO:0016021]; [CC] integral component of membrane [GO:0016021]; [MF] solute:proton antiport…
2S-4	tplb0012l12	2A	590	0	97.627	38599332	TraesCS2A02G084200	Tetratrico peptide repeat superfamily [CL0020]; Domain of unknown function (DUF3453) [PF11935.8]; HEAT repeat [PF02985.22]; HEAT repeats [PF13646.6]; HEAT-like repeat [PF13513.6]; Symplekin tight junction protein C terminal [PF12295.8]			2B	590	0	99.492	58674376	TraesCS2B02G098800	Tetratrico peptide repeat superfamily [CL0020]; non-SMC mitotic condensation complex subunit 1 [PF12717.7]; Domain of unknown function (DUF3453) [PF11935.8]; HEAT repeat [PF02985.22]; HEAT repeats [PF13646.6]; HEAT-like repeat [PF13513.6]; Symplekin tight junction protein C terminal [PF12295.8]			2D	590	0	97.119	35509729	TraesCS2D02G082200	Tetratrico peptide repeat superfamily [CL0020]; Adaptin N terminal region [PF01602.20]; Domain of unknown function (DUF3453) [PF11935.8]; HEAT repeat [PF02985.22]; HEAT repeats [PF13646.6]; HEAT-like repeat [PF13513.6]; Symplekin tight junction protein C terminal [PF12295.8]
3L-1	RFL_Contig825	3A	1814	0	96.196	363455018	TraesCS3A02G206600	ATP-grasp superfamily [CL0179]; Helix-turn-helix clan [CL0123]; ATP-grasp domain [PF02222.22]; ATP-grasp domain [PF08442.10]; ATP-grasp domain [PF02655.14]; ATP-grasp domain [PF13535.6]; ATP-grasp domain [PF13549.6]; ATP-grasp in the biosynthetic pathway with Ter operon [PF15632.6]; Carbamoyl-phosphate synthase L chain, ATP binding domain [PF02786.17]; Carbamoyl-phosphate synthetase large chain, …	[BP] nitrogen compound metabolic process [GO:0006807]; [MF] ATP binding [GO:0005524]; [MF] metal ion binding [GO:0046872]		3B	1806	0	100	373873447	TraesCS3B02G238600	ATP-grasp superfamily [CL0179]; Helix-turn-helix clan [CL0123]; ATP-grasp domain [PF02222.22]; ATP-grasp domain [PF08442.10]; ATP-grasp domain [PF02655.14]; ATP-grasp domain [PF13535.6]; ATP-grasp domain [PF13549.6]; ATP-grasp in the biosynthetic pathway with Ter operon [PF15632.6]; Carbamoyl-phosphate synthase L chain, ATP binding domain [PF02786.17]; Carbamoyl-phosphate synthetase large chain, …	[BP] cellular response to phosphate starvation [GO:0016036]; [BP] nitrogen compound metabolic process [GO:0006807]; [CC] carbamoyl-phosphate synthase complex [GO:0005951]; [CC] chloroplast stroma [GO:0009570]; [MF] ATP binding [GO:0005524]; [MF] carbamoyl-phosphate synthase (glutamine-hydrolyzing) activity [GO:0004088]; [MF] metal ion binding [GO:0046872]		3D	1811	0	97.405	276540393	TraesCS3D02G209100	ATP-grasp superfamily [CL0179]; Helix-turn-helix clan [CL0123]; ATP-grasp domain [PF02222.22]; ATP-grasp domain [PF08442.10]; ATP-grasp domain [PF02655.14]; ATP-grasp domain [PF13535.6]; ATP-grasp domain [PF13549.6]; ATP-grasp in the biosynthetic pathway with Ter operon [PF15632.6]; Carbamoyl-phosphate synthase L chain, ATP binding domain [PF02786.17]; Carbamoyl-phosphate synthetase large chain, …	[BP] nitrogen compound metabolic process [GO:0006807]; [MF] ATP binding [GO:0005524]; [MF] metal ion binding [GO:0046872]
3L-2	tplb0045e08	3A	2181	0	86.612	517074702	TraesCS3A02G288900	Ring-finger/U-box superfamily [CL0229]; Prokaryotic RING finger family 4 [PF14447.6]; Zinc finger, C3HC4 type (RING finger) [PF00097.25]; zinc finger of C3HC4-type, RING [PF15227.6]; CHY zinc finger [PF05495.12]; Ring finger domain [PF13639.6]; RING/Ubox like zinc-binding domain [PF14570.6]; zinc-RING finger domain [PF14634.6]; RING-type zinc-finger [PF13445.6]; Zinc-ribbon [PF14599.6]	[MF] zinc ion binding [GO:0008270]; [MF] zinc ion binding [GO:0008270]; [MF] zinc ion binding [GO:0008270]; [MF] zinc ion binding [GO:0008270]		3B	2188	0	90.037	523558221	TraesCS3B02G323600	Ring-finger/U-box superfamily [CL0229]; Prokaryotic RING finger family 4 [PF14447.6]; Zinc finger, C3HC4 type (RING finger) [PF00097.25]; CHY zinc finger [PF05495.12]; Ring finger domain [PF13639.6]; zinc-RING finger domain [PF14634.6]; RING-type zinc-finger [PF13445.6]; Zinc-ribbon [PF14599.6]	[MF] zinc ion binding [GO:0008270]; [MF] zinc ion binding [GO:0008270]; [MF] zinc ion binding [GO:0008270]; [MF] zinc ion binding [GO:0008270]		3D	2142	0	98.319	397777631	TraesCS3D02G288700	Ring-finger/U-box superfamily [CL0229]; Uncharacterized protein conserved in bacteria (DUF2200) [PF09966.9]; Prokaryotic RING finger family 4 [PF14447.6]; Zinc finger, C3HC4 type (RING finger) [PF00097.25]; CHY zinc finger [PF05495.12]; Ring finger domain [PF13639.6]; zinc-RING finger domain [PF14634.6]; RING-type zinc-finger [PF13445.6]; Zinc-ribbon [PF14599.6]	[MF] zinc ion binding [GO:0008270]; [MF] zinc ion binding [GO:0008270]; [MF] zinc ion binding [GO:0008270]; [MF] zinc ion binding [GO:0008270]
3L-3	RFL_Contig5929	3A	932	0	97.639	667794470	TraesCS3A02G425500	Glycosyl transferase clan GT-B [CL0113]; HAD superfamily [CL0137]; Fungal protein of unknown function (DUF1752) [PF08550.10]; Glycosyl transferases group 1 [PF13524.6]; Glycosyl transferases group 1 [PF13692.6]; Glycosyl transferase 4-like domain [PF13579.6]; Glycosyltransferase Family 4 [PF13439.6]; Glycosyl transferases group 1 [PF00534.20]; Sucrose-6F-phosphate phosphohydrolase [PF05116.13]; S…	[BP] sucrose metabolic process [GO:0005985]; [MF] sucrose synthase activity [GO:0016157]; [MF] sucrose-phosphate synthase activity [GO:0046524]		3B	931	0	95.381	704707711	TraesCS3B02G461800	Glycosyl transferase clan GT-B [CL0113]; HAD superfamily [CL0137]; Fungal protein of unknown function (DUF1752) [PF08550.10]; Glycosyl transferases group 1 [PF13524.6]; Glycosyl transferases group 1 [PF13692.6]; Glycosyl transferase 4-like domain [PF13579.6]; Glycosyltransferase Family 4 [PF13439.6]; Glycosyl transferases group 1 [PF00534.20]; Sucrose-6F-phosphate phosphohydrolase [PF05116.13]; S…	[BP] sucrose metabolic process [GO:0005985]; [MF] sucrose synthase activity [GO:0016157]; [MF] sucrose-phosphate synthase activity [GO:0046524]		3D	932	0	99.893	532689220	TraesCS3D02G420300	Glycosyl transferase clan GT-B [CL0113]; HAD superfamily [CL0137]; Fungal protein of unknown function (DUF1752) [PF08550.10]; Glycosyl transferases group 1 [PF13524.6]; Glycosyl transferases group 1 [PF13692.6]; Glycosyl transferase 4-like domain [PF13579.6]; Glycosyltransferase Family 4 [PF13439.6]; Glycosyl transferases group 1 [PF00534.20]; Sucrose-6F-phosphate phosphohydrolase [PF05116.13]; S…	[BP] sucrose metabolic process [GO:0005985]; [MF] sucrose synthase activity [GO:0016157]; [MF] sucrose-phosphate synthase activity [GO:0046524]
3S-1	tplb0014n06	3A	1233	0	97.648	159427912	TraesCS3A02G159600	Ubiquitin superfamily [CL0072]; PB1 domain [PF00564.24]; RWP-RK domain [PF02042.15]			3B	1233	0	98.702	202929331	TraesCS3B02G190300	Ubiquitin superfamily [CL0072]; PB1 domain [PF00564.24]; RWP-RK domain [PF02042.15]			3D	1229	0	100	141211077	TraesCS3D02G166900	Ubiquitin superfamily [CL0072]; PB1 domain [PF00564.24]; RWP-RK domain [PF02042.15]
3S-3	tplb0004j16	3A	2776	0	99.856	111557001	TraesCS3A02G134300		[BP] actin cytoskeleton organization [GO:0030036]; [BP] actin cytoskeleton organization [GO:0030036]; [BP] actin cytoskeleton organization [GO:0030036]; [CC] cytoskeleton [GO:0005856]; [CC] cytoskeleton [GO:0005856]; [CC] cytoskeleton [GO:0005856]; [MF] actin binding [GO:0003779]; [MF] actin binding [GO:0003779]; [MF] actin binding [GO:0003779]		3B	2778	0	94.708	168690220	TraesCS3B02G168100		[BP] actin cytoskeleton organization [GO:0030036]; [BP] actin cytoskeleton organization [GO:0030036]; [BP] actin cytoskeleton organization [GO:0030036]; [CC] cytoskeleton [GO:0005856]; [CC] cytoskeleton [GO:0005856]; [CC] cytoskeleton [GO:0005856]; [MF] actin binding [GO:0003779]; [MF] actin binding [GO:0003779]		3D	2778	0	95.032	115027090	TraesCS3D02G150600		[BP] actin cytoskeleton organization [GO:0030036]; [BP] actin cytoskeleton organization [GO:0030036]; [BP] actin cytoskeleton organization [GO:0030036]; [BP] actin cytoskeleton organization [GO:0030036]; [CC] cytoskeleton [GO:0005856]; [CC] cytoskeleton [GO:0005856]; [CC] cytoskeleton [GO:0005856]; [CC] cytoskeleton [GO:0005856]; [MF] actin binding [GO:0003779]; [MF] actin binding [GO:0003779]
3S-4	tplb0001g16	3A	986	0	99.797	56138890	TraesCS3A02G086700	6-phosphogluconate dehydrogenase C-terminal-like superfamily [CL0106]; ClpP/Crotonase superfamily [CL0127]; FAD/NAD(P)-binding Rossmann fold Superfamily [CL0063]; 3-hydroxyacyl-CoA dehydrogenase, C-terminal domain [PF00725.22]; 3-hydroxyacyl-CoA dehydrogenase, NAD binding domain [PF02737.18]; Enoyl-CoA hydratase/isomerase [PF00378.20]; Enoyl-CoA hydratase/isomerase [PF16113.5]; Pyridine nucleotid…	[BP] fatty acid metabolic process [GO:0006631]; [BP] fatty acid metabolic process [GO:0006631]; [BP] fatty acid metabolic process [GO:0006631]; [BP] fatty acid metabolic process [GO:0006631]; [MF] 3-hydroxyacyl-CoA dehydrogenase activity [GO:0003857]; [MF] 3-hydroxyacyl-CoA dehydrogenase activity [GO:0003857]; [MF] 3-hydroxyacyl-CoA dehydrogenase activity [GO:0003857]; [MF] 3-hydroxyacyl-CoA dehy…		3B	1015	0	88.177	68878463	TraesCS3B02G102100	6-phosphogluconate dehydrogenase C-terminal-like superfamily [CL0106]; ClpP/Crotonase superfamily [CL0127]; FAD/NAD(P)-binding Rossmann fold Superfamily [CL0063]; 3-hydroxyacyl-CoA dehydrogenase, C-terminal domain [PF00725.22]; 3-hydroxyacyl-CoA dehydrogenase, NAD binding domain [PF02737.18]; Enoyl-CoA hydratase/isomerase [PF00378.20]; Enoyl-CoA hydratase/isomerase [PF16113.5]; Pyridine nucleotid…	[BP] fatty acid metabolic process [GO:0006631]; [BP] fatty acid metabolic process [GO:0006631]; [CC] integral component of membrane [GO:0016021]; [MF] 3-hydroxyacyl-CoA dehydrogenase activity [GO:0003857]; [MF] 3-hydroxyacyl-CoA dehydrogenase activity [GO:0003857]		3D	1014	0	88.462	43969579	TraesCS3D02G086900	6-phosphogluconate dehydrogenase C-terminal-like superfamily [CL0106]; ClpP/Crotonase superfamily [CL0127]; Glycosyl transferase clan GT-A [CL0110]; FAD/NAD(P)-binding Rossmann fold Superfamily [CL0063]; 3-hydroxyacyl-CoA dehydrogenase, C-terminal domain [PF00725.22]; 3-hydroxyacyl-CoA dehydrogenase, NAD binding domain [PF02737.18]; Borrelia P83/100 protein [PF05262.11]; Enoyl-CoA hydratase/isome…	[BP] fatty acid metabolic process [GO:0006631]; [BP] fatty acid metabolic process [GO:0006631]; [BP] fatty acid metabolic process [GO:0006631]; [MF] 3-hydroxyacyl-CoA dehydrogenase activity [GO:0003857]; [MF] 3-hydroxyacyl-CoA dehydrogenase activity [GO:0003857]; [MF] 3-hydroxyacyl-CoA dehydrogenase activity [GO:0003857]
4L-1	RFL_Contig6130	4A	771	0	100	215144060	TraesCS4A02G140200	ACT-like domain [CL0070]; HD/PDEase superfamily [CL0237]; Nucleotidyltransferase superfamily [CL0260]; Ubiquitin superfamily [CL0072]; ACT domain [PF01842.25]; ACT domain [PF13291.6]; HD domain [PF01966.22]; HD domain [PF13328.6]; Region found in RelA / SpoT proteins [PF04607.17]; TGS domain [PF02824.21]	[BP] guanosine tetraphosphate metabolic process [GO:0015969]; [BP] guanosine tetraphosphate metabolic process [GO:0015969]; [BP] guanosine tetraphosphate metabolic process [GO:0015969]; @		4B	771	0	97.536	363309943	TraesCS4B02G167000	ACT-like domain [CL0070]; HD/PDEase superfamily [CL0237]; Nucleotidyltransferase superfamily [CL0260]; Ubiquitin superfamily [CL0072]; ACT domain [PF01842.25]; ACT domain [PF13291.6]; HD domain [PF01966.22]; HD domain [PF13328.6]; Region found in RelA / SpoT proteins [PF04607.17]; TGS domain [PF02824.21]	[BP] guanosine tetraphosphate metabolic process [GO:0015969]; @		4D	771	0	97.017	294448998	TraesCS4D02G169500	ACT-like domain [CL0070]; HD/PDEase superfamily [CL0237]; Nucleotidyltransferase superfamily [CL0260]; Ubiquitin superfamily [CL0072]; ACT domain [PF01842.25]; ACT domain [PF13291.6]; HD domain [PF01966.22]; HD domain [PF13328.6]; Region found in RelA / SpoT proteins [PF04607.17]; TGS domain [PF02824.21]	[BP] guanosine tetraphosphate metabolic process [GO:0015969]; [BP] guanosine tetraphosphate metabolic process [GO:0015969]; [BP] guanosine tetraphosphate metabolic process [GO:0015969]; [BP] guanosine tetraphosphate metabolic process [GO:0015969]; [BP] guanosine tetraphosphate metabolic process [GO:0015969]; @
4L-2	tplb0033b21	4A	858	0	95.105	81817223	TraesCS4A02G079800	Autophagy protein Apg9 [PF04109.16]	[BP] autophagy [GO:0006914]; [BP] protein transport [GO:0015031]; [CC] cytoplasmic vesicle membrane [GO:0030659]; [CC] Golgi apparatus [GO:0005794]; [CC] integral component of membrane [GO:0016021]; @		4B	1026	0	99.903	469015831	TraesCS4B02G224200	Autophagy protein Apg9 [PF04109.16]	[BP] autophagy [GO:0006914]; [BP] protein transport [GO:0015031]; [CC] cytoplasmic vesicle membrane [GO:0030659]; [CC] Golgi apparatus [GO:0005794]; [CC] integral component of membrane [GO:0016021]; @		4D	861	0	95.587	381882935	TraesCS4D02G224800	Autophagy protein Apg9 [PF04109.16]	[BP] autophagy [GO:0006914]; [BP] protein transport [GO:0015031]; [CC] cytoplasmic vesicle membrane [GO:0030659]; [CC] Golgi apparatus [GO:0005794]; [CC] integral component of membrane [GO:0016021]; @
4L-3	RFL_Contig5926	4A	1639	0	98.536	60044040	TraesCS4A02G063400	Beta propeller clan [CL0186]; Non-repetitive/WGA-negative nucleoporin C-terminal [PF03177.14]; Nup133 N terminal like [PF08801.11]	[CC] nuclear pore [GO:0005643]; [CC] nuclear pore [GO:0005643]; [CC] nuclear pore [GO:0005643]; [CC] nuclear pore [GO:0005643]; [MF] structural constituent of nuclear pore [GO:0017056]; [MF] structural constituent of nuclear pore [GO:0017056]; [MF] structural constituent of nuclear pore [GO:0017056]; [MF] structural constituent of nuclear pore [GO:0017056]		4B	1639	0	99.817	498400154	TraesCS4B02G240400	Beta propeller clan [CL0186]; Non-repetitive/WGA-negative nucleoporin C-terminal [PF03177.14]; Nup133 N terminal like [PF08801.11]	[CC] nuclear pore [GO:0005643]; [CC] nuclear pore [GO:0005643]; [MF] structural constituent of nuclear pore [GO:0017056]; [MF] structural constituent of nuclear pore [GO:0017056]		4D	1639	0	99.207	402555906	TraesCS4D02G240200	Beta propeller clan [CL0186]; Non-repetitive/WGA-negative nucleoporin C-terminal [PF03177.14]; Nup133 N terminal like [PF08801.11]	[CC] nuclear pore [GO:0005643]; [CC] nuclear pore [GO:0005643]; [MF] structural constituent of nuclear pore [GO:0017056]; [MF] structural constituent of nuclear pore [GO:0017056]
4S-1	RFL_Contig1111	4A	604	0	91.887	212693931	TraesCS4A02G139900	Peptidase clan CA [CL0125]; Ubiquitin superfamily [CL0072]; Zinc beta-ribbon [CL0167]; DUSP domain [PF06337.12]; TniQ [PF06527.11]; Ubiquitin-like domain [PF14836.6]; Ubiquitin carboxyl-terminal hydrolase [PF00443.29]; Ubiquitin carboxyl-terminal hydrolase [PF13423.6]; Ubiquitin-specific protease C-terminal [PF14533.6]; zinc-ribbon domain [PF13248.6]	[BP] protein deubiquitination [GO:0016579]; [BP] ubiquitin-dependent protein catabolic process [GO:0006511]; [BP] protein deubiquitination [GO:0016579]; [BP] ubiquitin-dependent protein catabolic process [GO:0006511]; [BP] protein deubiquitination [GO:0016579]; [BP] ubiquitin-dependent protein catabolic process [GO:0006511]; [MF] thiol-dependent ubiquitin-specific protease activity [GO:0004843]; …		4B	488	0	99.18	211979456	TraesCS4B02G148000	Peptidase clan CA [CL0125]; Ubiquitin superfamily [CL0072]; Zinc beta-ribbon [CL0167]; DUSP domain [PF06337.12]; TniQ [PF06527.11]; Ubiquitin-like domain [PF14836.6]; Ubiquitin carboxyl-terminal hydrolase [PF00443.29]; Ubiquitin carboxyl-terminal hydrolase [PF13423.6]; Ubiquitin-specific protease C-terminal [PF14533.6]; zinc-ribbon domain [PF13248.6]	[BP] protein deubiquitination [GO:0016579]; [BP] ubiquitin-dependent protein catabolic process [GO:0006511]; [BP] protein deubiquitination [GO:0016579]; [BP] ubiquitin-dependent protein catabolic process [GO:0006511]; [BP] protein deubiquitination [GO:0016579]; [BP] ubiquitin-dependent protein catabolic process [GO:0006511]; [BP] protein deubiquitination [GO:0016579]; [BP] ubiquitin-dependent pro…		4D	593	0	99.831	191284010	TraesCS4D02G153200	Peptidase clan CA [CL0125]; Ubiquitin superfamily [CL0072]; Zinc beta-ribbon [CL0167]; DUSP domain [PF06337.12]; TniQ [PF06527.11]; Ubiquitin-like domain [PF14836.6]; Ubiquitin carboxyl-terminal hydrolase [PF00443.29]; Ubiquitin carboxyl-terminal hydrolase [PF13423.6]; Ubiquitin-specific protease C-terminal [PF14533.6]; zinc-ribbon domain [PF13248.6]	[BP] protein deubiquitination [GO:0016579]; [BP] ubiquitin-dependent protein catabolic process [GO:0006511]; [BP] protein deubiquitination [GO:0016579]; [BP] ubiquitin-dependent protein catabolic process [GO:0006511]; [BP] protein deubiquitination [GO:0016579]; [BP] ubiquitin-dependent protein catabolic process [GO:0006511]; [BP] protein deubiquitination [GO:0016579]; [BP] ubiquitin-dependent pro…
4S-2	tplb0014k23	4A	874	0	99.314	455266620	TraesCS4A02G180800	GroES-like superfamily [CL0296]; FAD/NAD(P)-binding Rossmann fold Superfamily [CL0063]; Chaperonin 10 Kd subunit [PF00166.21]; Ubiquitin-activating enzyme E1 four-helix bundle [PF16191.5]; Ubiquitin-activating enzyme E1 FCCH domain [PF16190.5]; Ubiquitin fold domain [PF09358.10]; ThiF family [PF00899.21]; Ubiquitin-activating enzyme active site [PF10585.9]	[BP] cellular protein modification process [GO:0006464]; [MF] ATP binding [GO:0005524]; [MF] ubiquitin-like modifier activating enzyme activity [GO:0008641]		4B	874	0	100	180669333	TraesCS4B02G137100	GroES-like superfamily [CL0296]; FAD/NAD(P)-binding Rossmann fold Superfamily [CL0063]; Chaperonin 10 Kd subunit [PF00166.21]; Ubiquitin-activating enzyme E1 four-helix bundle [PF16191.5]; Ubiquitin-activating enzyme E1 FCCH domain [PF16190.5]; Ubiquitin fold domain [PF09358.10]; ThiF family [PF00899.21]; Ubiquitin-activating enzyme active site [PF10585.9]	[BP] cellular protein modification process [GO:0006464]; [MF] ATP binding [GO:0005524]; [MF] ubiquitin-like modifier activating enzyme activity [GO:0008641]		4D	874	0	99.199	118380411	TraesCS4D02G131600	GroES-like superfamily [CL0296]; FAD/NAD(P)-binding Rossmann fold Superfamily [CL0063]; Chaperonin 10 Kd subunit [PF00166.21]; Ubiquitin-activating enzyme E1 four-helix bundle [PF16191.5]; Ubiquitin-activating enzyme E1 FCCH domain [PF16190.5]; Ubiquitin fold domain [PF09358.10]; ThiF family [PF00899.21]; Ubiquitin-activating enzyme active site [PF10585.9]	[BP] cellular protein modification process [GO:0006464]; [MF] ATP binding [GO:0005524]; [MF] ubiquitin-like modifier activating enzyme activity [GO:0008641]
4S-3	tplb0013i03	5A	1007	0	98.61	330969761	TraesCS5A02G153500	Tetratrico peptide repeat superfamily [CL0020]; Region in Clathrin and VPS [PF00637.20]; Clathrin-H-link [PF13838.6]; Clathrin propeller repeat [PF01394.20]; Clathrin, heavy-chain linker [PF09268.10]; Tetratricopeptide repeat [PF13428.6]	[BP] intracellular protein transport [GO:0006886]; [BP] vesicle-mediated transport [GO:0016192]; [CC] clathrin coat of coated pit [GO:0030132]; [CC] clathrin coat of trans-Golgi network vesicle [GO:0030130]; [CC] clathrin complex [GO:0071439]; [MF] clathrin light chain binding [GO:0032051]; [MF] structural molecule activity [GO:0005198]		5B	1007	0	100	281639029	TraesCS5B02G152300	Beta propeller clan [CL0186]; Tetratrico peptide repeat superfamily [CL0020]; Region in Clathrin and VPS [PF00637.20]; Clathrin-H-link [PF13838.6]; Clathrin propeller repeat [PF01394.20]; Clathrin, heavy-chain linker [PF09268.10]; Coatomer WD associated region [PF04053.14]; Tetratricopeptide repeat [PF13428.6]	[BP] intracellular protein transport [GO:0006886]; [BP] vesicle-mediated transport [GO:0016192]; [CC] clathrin coat of coated pit [GO:0030132]; [CC] clathrin coat of trans-Golgi network vesicle [GO:0030130]; [CC] clathrin complex [GO:0071439]; [MF] clathrin light chain binding [GO:0032051]; [MF] structural molecule activity [GO:0005198]		5D	1007	0	98.312	246772868	TraesCS5D02G158800	Tetratrico peptide repeat superfamily [CL0020]; Region in Clathrin and VPS [PF00637.20]; Clathrin-H-link [PF13838.6]; Clathrin propeller repeat [PF01394.20]; Clathrin, heavy-chain linker [PF09268.10]; Tetratricopeptide repeat [PF13428.6]	[BP] intracellular protein transport [GO:0006886]; [BP] vesicle-mediated transport [GO:0016192]; [CC] clathrin coat of coated pit [GO:0030132]; [CC] clathrin coat of trans-Golgi network vesicle [GO:0030130]; [CC] clathrin complex [GO:0071439]; [MF] clathrin light chain binding [GO:0032051]; [MF] structural molecule activity [GO:0005198]
4S-4	tplb0043m19	4A	1025	0	99.805	515006044	TraesCS4A02G216300	P-loop containing nucleoside triphosphate hydrolase superfamily [CL0023]; Peptidase clan CD [CL0093]; Vps51 domain superfamily [CL0295]; Putative aromatic acid exporter C-terminal domain [PF11728.8]; ATPase domain predominantly from Archaea [PF01637.18]; Golgi transport complex subunit 5 [PF10392.9]; DEAD/DEAH box helicase [PF00270.29]; DSHCT (NUC185) domain [PF08148.12]; Helicase conserved C-ter…	[BP] RNA catabolic process [GO:0006401]; [MF] ATP binding [GO:0005524]; [MF] RNA binding [GO:0003723]; [MF] RNA helicase activity [GO:0003724]		4B	1025	0	97.659	96940947	TraesCS4B02G094600	P-loop containing nucleoside triphosphate hydrolase superfamily [CL0023]; Peptidase clan CD [CL0093]; Vps51 domain superfamily [CL0295]; ATPase domain predominantly from Archaea [PF01637.18]; Golgi transport complex subunit 5 [PF10392.9]; DEAD/DEAH box helicase [PF00270.29]; DSHCT (NUC185) domain [PF08148.12]; Helicase conserved C-terminal domain [PF00271.31]; Interferon-induced 35 kDa protein (I…	[BP] RNA catabolic process [GO:0006401]; [MF] ATP binding [GO:0005524]; [MF] RNA binding [GO:0003723]; [MF] RNA helicase activity [GO:0003724]		4D	1025	0	97.854	66320996	TraesCS4D02G091400	P-loop containing nucleoside triphosphate hydrolase superfamily [CL0023]; Peptidase clan CD [CL0093]; Vps51 domain superfamily [CL0295]; Putative aromatic acid exporter C-terminal domain [PF11728.8]; ATPase domain predominantly from Archaea [PF01637.18]; Golgi transport complex subunit 5 [PF10392.9]; DEAD/DEAH box helicase [PF00270.29]; DSHCT (NUC185) domain [PF08148.12]; Helicase conserved C-ter…	[BP] RNA catabolic process [GO:0006401]; [BP] RNA catabolic process [GO:0006401]; [BP] RNA catabolic process [GO:0006401]; [MF] ATP binding [GO:0005524]; [MF] RNA binding [GO:0003723]; [MF] RNA helicase activity [GO:0003724]; [MF] ATP binding [GO:0005524]; [MF] RNA binding [GO:0003723]; [MF] RNA helicase activity [GO:0003724]; [MF] ATP binding [GO:0005524]; [MF] RNA binding [GO:0003723]; [MF] RNA…
5L-1	tplb0014l23	5A	1770	0	97.401	270174621	TraesCS5A02G123700	Helix-turn-helix clan [CL0123]; PIN domain superfamily [CL0280]; NYN domain [PF01936.18]; OST-HTH/LOTUS domain [PF12872.7]; PIN domain [PF18475.1]	[BP] regulation of gene expression [GO:0010468]; [CC] peroxisome [GO:0005777]; @		5B	1770	0	97.401	222363342	TraesCS5B02G123300	Helix-turn-helix clan [CL0123]; PIN domain superfamily [CL0280]; NYN domain [PF01936.18]; OST-HTH/LOTUS domain [PF12872.7]; PIN domain [PF18475.1]	[BP] regulation of gene expression [GO:0010468]; [CC] peroxisome [GO:0005777]; @		5D	1770	0	99.266	209306621	TraesCS5D02G131600	Helix-turn-helix clan [CL0123]; PIN domain superfamily [CL0280]; NYN domain [PF01936.18]; OST-HTH/LOTUS domain [PF12872.7]; PIN domain [PF18475.1]	[BP] regulation of gene expression [GO:0010468]; [CC] peroxisome [GO:0005777]; @
5L-2	RFL_Contig2504	5A	2419	0	93.675	480283718	TraesCS5A02G269500	Immunity protein 68 [PF15583.6]	[CC] integral component of membrane [GO:0016021]; [CC] integral component of membrane [GO:0016021]; @		5B	1407	0	94.67	455734379	TraesCS5B02G270000		[CC] integral component of membrane [GO:0016021]; [CC] integral component of membrane [GO:0016021]; [CC] integral component of membrane [GO:0016021]; @		5D	2368	0	99.958	379789224	TraesCS5D02G277600		[CC] integral component of membrane [GO:0016021]; [CC] integral component of membrane [GO:0016021]; [CC] integral component of membrane [GO:0016021]; @
5L-3	RFL_Contig5150	5A	1685	0	96.38	574748570	TraesCS5A02G377100	TetR protein, C-terminal domain-like [CL0174]; Autophagy protein 16 (ATG16) [PF08614.11]; Phage Tail fiber assembly helper gene product 57 [PF17594.2]; KIP1-like protein [PF07765.12]; Tetracyclin repressor-like, C-terminal domain [PF17940.1]; TPR/MLP1/MLP2-like protein [PF07926.12]	[MF] actin binding [GO:0003779]		5B	1681	0	95.895	558622393	TraesCS5B02G380700	TetR protein, C-terminal domain-like [CL0174]; Tropomyosin-like superfamily [CL0452]; Autophagy protein 16 (ATG16) [PF08614.11]; Phage Tail fiber assembly helper gene product 57 [PF17594.2]; KIP1-like protein [PF07765.12]; Tetracyclin repressor-like, C-terminal domain [PF17940.1]; TPR/MLP1/MLP2-like protein [PF07926.12]; Tropomyosin like [PF12718.7]	[MF] actin binding [GO:0003779]		5D	1681	0	100	456735600	TraesCS5D02G387100	TetR protein, C-terminal domain-like [CL0174]; Phage Tail fiber assembly helper gene product 57 [PF17594.2]; KIP1-like protein [PF07765.12]; Tetracyclin repressor-like, C-terminal domain [PF17940.1]	[MF] actin binding [GO:0003779]
5L-4*	tplb0043p15	5A	450	0	95.778	611341516	TraesCS5A02G426100	Chaperone J-domain superfamily [CL0392]; Tryptophan RNA-binding attenuator protein inhibitory protein [PF15777.5]; DnaJ domain [PF00226.31]; DnaJ C terminal domain [PF01556.18]; DnaJ central domain [PF00684.19]; Hydrogenase/urease nickel incorporation, metallochaperone, hypA [PF01155.19]	[BP] protein folding [GO:0006457]; [BP] response to heat [GO:0009408]; [MF] ATP binding [GO:0005524]; [MF] heat shock protein binding [GO:0031072]; [MF] metal ion binding [GO:0046872]; [MF] unfolded protein binding [GO:0051082]		5B	447	0	100	603956097	TraesCS5B02G428000	Chaperone J-domain superfamily [CL0392]; Tryptophan RNA-binding attenuator protein inhibitory protein [PF15777.5]; DnaJ domain [PF00226.31]; DnaJ C terminal domain [PF01556.18]; DnaJ central domain [PF00684.19]; Hydrogenase/urease nickel incorporation, metallochaperone, hypA [PF01155.19]	[BP] protein folding [GO:0006457]; [BP] response to heat [GO:0009408]; [BP] protein folding [GO:0006457]; [CC] cytosol [GO:0005829]; [MF] ATP binding [GO:0005524]; [MF] heat shock protein binding [GO:0031072]; [MF] metal ion binding [GO:0046872]; [MF] unfolded protein binding [GO:0051082]; [MF] heat shock protein binding [GO:0031072]; [MF] metal ion binding [GO:0046872]; [MF] unfolded protein bin…		5D	450	0	96.667	489776721	TraesCS5D02G434100	Chaperone J-domain superfamily [CL0392]; Tryptophan RNA-binding attenuator protein inhibitory protein [PF15777.5]; DnaJ domain [PF00226.31]; DnaJ C terminal domain [PF01556.18]; DnaJ central domain [PF00684.19]; Hydrogenase/urease nickel incorporation, metallochaperone, hypA [PF01155.19]	[BP] protein folding [GO:0006457]; [BP] response to heat [GO:0009408]; [CC] cytosol [GO:0005829]; [MF] ATP binding [GO:0005524]; [MF] heat shock protein binding [GO:0031072]; [MF] metal ion binding [GO:0046872]; [MF] unfolded protein binding [GO:0051082]
5S-1	tplb0016k09	5A	1393	0	97.846	245952660	TraesCS5A02G118900	AAA+ ATPase lid domain superfamily [CL0671]; P-loop containing nucleoside triphosphate hydrolase superfamily [CL0023]; ATPase family associated with various cellular activities (AAA) [PF00004.29]; AAA domain [PF13173.6]; AAA ATPase domain [PF13191.6]; AAA domain [PF13238.6]; AAA domain (Cdc48 subfamily) [PF07724.14]; AAA domain [PF13401.6]; AAA domain [PF13479.6]; AAA domain [PF13481.6]; AAA doma…	[BP] protein metabolic process [GO:0019538]; [MF] ATP binding [GO:0005524]		5B	1388	0	99.856	176214360	TraesCS5B02G112500	AAA+ ATPase lid domain superfamily [CL0671]; P-loop containing nucleoside triphosphate hydrolase superfamily [CL0023]; ATPase family associated with various cellular activities (AAA) [PF00004.29]; AAA domain [PF13173.6]; AAA ATPase domain [PF13191.6]; AAA domain [PF13238.6]; AAA domain (Cdc48 subfamily) [PF07724.14]; AAA domain [PF13401.6]; AAA domain [PF13479.6]; AAA domain [PF13481.6]; AAA doma…	[BP] protein metabolic process [GO:0019538]; [MF] ATP binding [GO:0005524]		5D	1391	0	97.412	159656943	TraesCS5D02G118700	AAA+ ATPase lid domain superfamily [CL0671]; P-loop containing nucleoside triphosphate hydrolase superfamily [CL0023]; ATPase family associated with various cellular activities (AAA) [PF00004.29]; AAA domain [PF13173.6]; AAA ATPase domain [PF13191.6]; AAA domain [PF13238.6]; AAA domain (Cdc48 subfamily) [PF07724.14]; AAA domain [PF13401.6]; AAA domain [PF13479.6]; AAA domain [PF13481.6]; AAA doma…	[BP] protein metabolic process [GO:0019538]; [MF] ATP binding [GO:0005524]
5S-2	tplb0002p18	5A	1897	0	98.471	212218411	TraesCS5A02G111000	Ras guanyl-nucleotide exchange factor activity N-term [CL0542]; Ring-finger/U-box superfamily [CL0229]; Tetratrico peptide repeat superfamily [CL0020]; Adaptin N terminal region [PF01602.20]; Armadillo/beta-catenin-like repeat [PF00514.23]; Armadillo-like [PF04826.13]; non-SMC mitotic condensation complex subunit 1 [PF12717.7]; HEAT repeat [PF02985.22]; HEAT repeats [PF13646.6]; HEAT-like repeat …	[MF] ubiquitin-protein transferase activity [GO:0004842]; [MF] ubiquitin-protein transferase activity [GO:0004842]; [MF] ubiquitin-protein transferase activity [GO:0004842]		5B	1897	0	99.947	157383305	TraesCS5B02G110000	Ras guanyl-nucleotide exchange factor activity N-term [CL0542]; Ring-finger/U-box superfamily [CL0229]; Tetratrico peptide repeat superfamily [CL0020]; Adaptin N terminal region [PF01602.20]; Armadillo/beta-catenin-like repeat [PF00514.23]; Armadillo-like [PF04826.13]; non-SMC mitotic condensation complex subunit 1 [PF12717.7]; Nuclear condensing complex subunits, C-term domain [PF12719.7]; Down-…	[MF] ubiquitin-protein transferase activity [GO:0004842]; [MF] ubiquitin-protein transferase activity [GO:0004842]; [MF] ubiquitin-protein transferase activity [GO:0004842]		5D	1897	0	99.157	179945922	TraesCS5D02G123100	Ras guanyl-nucleotide exchange factor activity N-term [CL0542]; Ring-finger/U-box superfamily [CL0229]; Tetratrico peptide repeat superfamily [CL0020]; Adaptin N terminal region [PF01602.20]; Armadillo/beta-catenin-like repeat [PF00514.23]; Armadillo-like [PF04826.13]; non-SMC mitotic condensation complex subunit 1 [PF12717.7]; Nuclear condensing complex subunits, C-term domain [PF12719.7]; HEAT …	[MF] ubiquitin-protein transferase activity [GO:0004842]; [MF] ubiquitin-protein transferase activity [GO:0004842]; [MF] ubiquitin-protein transferase activity [GO:0004842]
5S-3	tplb0006h03	5A	722	0	95.291	26449174	TraesCS5A02G030300	Beta propeller clan [CL0186]; Calcineurin-like phosphoesterase superfamily [CL0163]; Kelch motif [PF01344.25]; Kelch motif [PF07646.15]; Galactose oxidase, central domain [PF13415.6]; Galactose oxidase, central domain [PF13418.6]; Kelch motif [PF13854.6]; Kelch motif [PF13964.6]; Calcineurin-like phosphoesterase [PF00149.28]; Serine-threonine protein phosphatase N-terminal domain [PF16891.5]	[BP] brassinosteroid mediated signaling pathway [GO:0009742]; [BP] brassinosteroid mediated signaling pathway [GO:0009742]; [CC] nucleus [GO:0005634]; [CC] nucleus [GO:0005634]; [MF] metal ion binding [GO:0046872]; [MF] protein serine/threonine phosphatase activity [GO:0004722]; [MF] metal ion binding [GO:0046872]; [MF] protein serine/threonine phosphatase activity [GO:0004722]		5B	733	0	95.771	27830164	TraesCS5B02G029100	Beta propeller clan [CL0186]; Calcineurin-like phosphoesterase superfamily [CL0163]; Kelch motif [PF01344.25]; Kelch motif [PF07646.15]; Galactose oxidase, central domain [PF13415.6]; Galactose oxidase, central domain [PF13418.6]; Kelch motif [PF13854.6]; Kelch motif [PF13964.6]; Calcineurin-like phosphoesterase [PF00149.28]; Serine-threonine protein phosphatase N-terminal domain [PF16891.5]	[BP] brassinosteroid mediated signaling pathway [GO:0009742]; [BP] brassinosteroid mediated signaling pathway [GO:0009742]; [CC] nucleus [GO:0005634]; [CC] nucleus [GO:0005634]; [MF] metal ion binding [GO:0046872]; [MF] protein serine/threonine phosphatase activity [GO:0004722]; [MF] metal ion binding [GO:0046872]; [MF] protein serine/threonine phosphatase activity [GO:0004722]		5D	719	0	99.861	37331100	TraesCS5D02G038500	Beta propeller clan [CL0186]; Calcineurin-like phosphoesterase superfamily [CL0163]; Family of unknown function (DUF5378) [PF17349.2]; Kelch motif [PF01344.25]; Kelch motif [PF07646.15]; Galactose oxidase, central domain [PF13415.6]; Galactose oxidase, central domain [PF13418.6]; Kelch motif [PF13854.6]; Kelch motif [PF13964.6]; Calcineurin-like phosphoesterase [PF00149.28]; Serine-threonine prot…	[BP] brassinosteroid mediated signaling pathway [GO:0009742]; [BP] brassinosteroid mediated signaling pathway [GO:0009742]; [BP] brassinosteroid mediated signaling pathway [GO:0009742]; [BP] brassinosteroid mediated signaling pathway [GO:0009742]; [CC] nucleus [GO:0005634]; [CC] nucleus [GO:0005634]; [CC] nucleus [GO:0005634]; [CC] nucleus [GO:0005634]; [MF] metal ion binding [GO:0046872]; [MF] p…
5S-4	tplb0016e11	5A	653	0	100	26461637	TraesCS5A02G030400	CPA/AT transporter superfamily [CL0064]; FAD/NAD(P)-binding Rossmann fold Superfamily [CL0063]; Sodium/hydrogen exchanger family [PF00999.21]; TrkA-N domain [PF02254.18]	[BP] potassium ion transport [GO:0006813]; [BP] potassium ion transport [GO:0006813]; [CC] integral component of membrane [GO:0016021]; [CC] integral component of membrane [GO:0016021]; [MF] solute:proton antiporter activity [GO:0015299]; [MF] solute:proton antiporter activity [GO:0015299]		5B	656	0	90.091	27820827	TraesCS5B02G029000	CPA/AT transporter superfamily [CL0064]; FAD/NAD(P)-binding Rossmann fold Superfamily [CL0063]; Sodium/hydrogen exchanger family [PF00999.21]; TrkA-N domain [PF02254.18]	[BP] potassium ion transport [GO:0006813]; [BP] potassium ion transport [GO:0006813]; [CC] integral component of membrane [GO:0016021]; [CC] integral component of membrane [GO:0016021]; [MF] solute:proton antiporter activity [GO:0015299]; [MF] solute:proton antiporter activity [GO:0015299]		5D	653	0	92.19	37356712	TraesCS5D02G038600	CPA/AT transporter superfamily [CL0064]; FAD/NAD(P)-binding Rossmann fold Superfamily [CL0063]; Sodium/hydrogen exchanger family [PF00999.21]; TrkA-N domain [PF02254.18]	[BP] potassium ion transport [GO:0006813]; [BP] potassium ion transport [GO:0006813]; [CC] integral component of membrane [GO:0016021]; [CC] integral component of membrane [GO:0016021]; [MF] solute:proton antiporter activity [GO:0015299]; [MF] solute:proton antiporter activity [GO:0015299]
5S-5	tplb0027f03	3A	935	0	88.449	484999198	TraesCS3A02G262100	Protein kinase superfamily [CL0016]; ABC1 family [PF03109.16]; Phosphotransferase enzyme family [PF01636.23]; Aerotolerance regulator N-terminal [PF07584.11]; LPXTG cell wall anchor motif [PF00746.21]; Wall-associated receptor kinase galacturonan-binding [PF13947.6]; Haspin like kinase domain [PF12330.8]; Mid2 like cell wall stress sensor [PF04478.12]; Protein kinase domain [PF00069.25]; Protein …	[CC] integral component of membrane [GO:0016021]; [CC] integral component of membrane [GO:0016021]; [CC] integral component of membrane [GO:0016021]; [CC] integral component of membrane [GO:0016021]; [MF] ATP binding [GO:0005524]; [MF] polysaccharide binding [GO:0030247]; [MF] protein kinase activity [GO:0004672]; [MF] ATP binding [GO:0005524]; [MF] polysaccharide binding [GO:0030247]; [MF] prote…		3B	928	0	100	474016934	TraesCS3B02G295400	Protein kinase superfamily [CL0016]; ABC1 family [PF03109.16]; Phosphotransferase enzyme family [PF01636.23]; Aerotolerance regulator N-terminal [PF07584.11]; LPXTG cell wall anchor motif [PF00746.21]; Wall-associated receptor kinase galacturonan-binding [PF13947.6]; Haspin like kinase domain [PF12330.8]; Mid2 like cell wall stress sensor [PF04478.12]; Protein kinase domain [PF00069.25]; Protein …	[CC] integral component of membrane [GO:0016021]; [CC] integral component of membrane [GO:0016021]; [CC] integral component of membrane [GO:0016021]; [CC] integral component of membrane [GO:0016021]; [MF] ATP binding [GO:0005524]; [MF] protein kinase activity [GO:0004672]; [MF] ATP binding [GO:0005524]; [MF] polysaccharide binding [GO:0030247]; [MF] protein kinase activity [GO:0004672]; [MF] ATP …		3D	702	0	96.581	363868027	TraesCS3D02G262200	Protein kinase superfamily [CL0016]; ABC1 family [PF03109.16]; Phosphotransferase enzyme family [PF01636.23]; Ephrin type-A receptor 2 transmembrane domain [PF14575.6]; Wall-associated receptor kinase galacturonan-binding [PF13947.6]; Haspin like kinase domain [PF12330.8]; Protein kinase domain [PF00069.25]; Protein tyrosine kinase [PF07714.17]; Wall-associated receptor kinase C-terminal [PF14380…	[CC] integral component of membrane [GO:0016021]; [CC] integral component of membrane [GO:0016021]; [MF] ATP binding [GO:0005524]; [MF] polysaccharide binding [GO:0030247]; [MF] protein kinase activity [GO:0004672]; [MF] ATP binding [GO:0005524]; [MF] protein kinase activity [GO:0004672]
6L-1	tplb0016o11	6A	361	2.24e-138	90.305	613482113	TraesCS6A02G409800	P-loop containing nucleoside triphosphate hydrolase superfamily [CL0023]; ATPase family associated with various cellular activities (AAA) [PF00004.29]; AAA domain [PF13166.6]; AAA ATPase domain [PF13175.6]; AAA ATPase domain [PF13191.6]; AAA domain, putative AbiEii toxin, Type IV TA system [PF13304.6]; AAA domain [PF13401.6]; AAA domain [PF13476.6]; AAA domain [PF13479.6]; AAA domain [PF13521.6];…	[MF] ATP binding [GO:0005524]; [MF] ATPase activity [GO:0016887]		6B	490	0	99.796	712345432	TraesCS6B02G456000	P-loop containing nucleoside triphosphate hydrolase superfamily [CL0023]; ATPase family associated with various cellular activities (AAA) [PF00004.29]; AAA domain [PF13166.6]; AAA ATPase domain [PF13175.6]; AAA ATPase domain [PF13191.6]; AAA domain, putative AbiEii toxin, Type IV TA system [PF13304.6]; AAA domain [PF13401.6]; AAA domain [PF13476.6]; AAA domain [PF13479.6]; AAA domain [PF13521.6];…	[MF] ATP binding [GO:0005524]; [MF] ATPase activity [GO:0016887]		6D	210	6.7e-87	94.762	466783801
6L-2	RFL_Contig2747	6A	2452	0	96.207	578898807	TraesCS6A02G344800	Protein kinase superfamily [CL0016]; Ubiquitin superfamily [CL0072]; PB1 domain [PF00564.24]; Protein kinase domain [PF00069.25]; Protein tyrosine kinase [PF07714.17]	[MF] ATP binding [GO:0005524]; [MF] protein kinase activity [GO:0004672]; [MF] ATP binding [GO:0005524]; [MF] protein kinase activity [GO:0004672]; [MF] ATP binding [GO:0005524]; [MF] ATP binding [GO:0005524]; [MF] protein kinase activity [GO:0004672]		6B	1250	0	96.32	652644510	TraesCS6B02G377500	Protein kinase superfamily [CL0016]; Ubiquitin superfamily [CL0072]; PB1 domain [PF00564.24]; Protein kinase domain [PF00069.25]; Protein tyrosine kinase [PF07714.17]	[MF] ATP binding [GO:0005524]; [MF] protein kinase activity [GO:0004672]; [MF] ATP binding [GO:0005524]; [MF] protein kinase activity [GO:0004672]; [MF] ATP binding [GO:0005524]		6D	2444	0	100	432722541	TraesCS6D02G327400	Protein kinase superfamily [CL0016]; Ubiquitin superfamily [CL0072]; PB1 domain [PF00564.24]; Protein kinase domain [PF00069.25]; Protein tyrosine kinase [PF07714.17]	[MF] ATP binding [GO:0005524]; [MF] ATP binding [GO:0005524]; [MF] protein kinase activity [GO:0004672]
6L-4	RFL_Contig4180	6A	718	0	95.961	550963182	TraesCS6A02G314400	lambda integrase N-terminal domain [CL0469]; Phage integrase SAM-like domain [PF13102.6]			6B	708	0	100	606435747	TraesCS6B02G344300	lambda integrase N-terminal domain [CL0469]; Phage integrase SAM-like domain [PF13102.6]			6D	720	0	95.833	404331001	TraesCS6D02G293700	lambda integrase N-terminal domain [CL0469]; Phage integrase SAM-like domain [PF13102.6]
6L-5	tplb0009a09	6A	762	0	97.769	386891750	TraesCS6A02G212700	UBA superfamily [CL0214]; DMRTA motif [PF03474.14]; Telomere length regulation protein [PF10193.9]			6B	762	0	98.819	423190433	TraesCS6B02G241500	UBA superfamily [CL0214]; DMRTA motif [PF03474.14]; Telomere length regulation protein [PF10193.9]			6D	762	0	100	270588885	TraesCS6D02G194900	UBA superfamily [CL0214]; DMRTA motif [PF03474.14]; Telomere length regulation protein [PF10193.9]
6S-1	tplb0050a13	6A	837	0	100	116688468	TraesCS6A02G141600		[BP] male meiosis II [GO:0007142]		5B	792	0	95.202	418360688					3D	794	0	96.474	594953106	TraesCS3D02G509400	Zinc beta-ribbon [CL0167]; tRNA-binding arm superfamily [CL0298]; Protein of unknown function (DUF3800) [PF12686.7]; Domain of unknown function (DUF4407) [PF14362.6]; Bacterial protein of unknown function (DUF948) [PF06103.11]; Exonuclease VII, large subunit [PF02601.15]; Poxvirus J1 protein [PF03338.15]; Seryl-tRNA synthetase N-terminal domain [PF02403.22]; GRF zinc finger [PF06839.12]
6S-2	tplb0006a09	6A	1393	0	93.683	137374961	TraesCS6A02G152400	Galactose Mutarotase-like superfamily [CL0103]; Aldose 1-epimerase [PF01263.20]	[BP] carbohydrate metabolic process [GO:0005975]; [MF] carbohydrate binding [GO:0030246]; [MF] glucose-6-phosphate 1-epimerase activity [GO:0047938]		6B	1918	0	93.691	201407499	TraesCS6B02G180500	Galactose Mutarotase-like superfamily [CL0103]; Aldose 1-epimerase [PF01263.20]	[BP] carbohydrate metabolic process [GO:0005975]; [BP] carbohydrate metabolic process [GO:0005975]; [MF] carbohydrate binding [GO:0030246]; [MF] glucose-6-phosphate 1-epimerase activity [GO:0047938]; [MF] carbohydrate binding [GO:0030246]; [MF] glucose-6-phosphate 1-epimerase activity [GO:0047938]		6D	2236	0	99.776	112428604	TraesCS6D02G142200	Galactose Mutarotase-like superfamily [CL0103]; Aldose 1-epimerase [PF01263.20]	[BP] carbohydrate metabolic process [GO:0005975]; [BP] carbohydrate metabolic process [GO:0005975]; [BP] carbohydrate metabolic process [GO:0005975]; [BP] carbohydrate metabolic process [GO:0005975]; [BP] carbohydrate metabolic process [GO:0005975]; [MF] carbohydrate binding [GO:0030246]; [MF] glucose-6-phosphate 1-epimerase activity [GO:0047938]; [MF] carbohydrate binding [GO:0030246]; [MF] isom…
7L-1	tplb0013b07	7A	1385	0	95.957	422832736	TraesCS7A02G302200	DNA breaking-rejoining enzyme superfamily [CL0382]; Major outer membrane lipoprotein zipper superfamily [CL0590]; Domain of unknown function (DUF4407) [PF14362.6]; Lipoprotein leucine-zipper [PF04728.13]; TcdB toxin N-terminal helical domain [PF12918.7]; C-terminal topoisomerase domain [PF14370.6]; Eukaryotic DNA topoisomerase I, catalytic core [PF01028.20]; Eukaryotic DNA topoisomerase I, DNA bi…	[BP] DNA topological change [GO:0006265]; [BP] DNA topological change [GO:0006265]; [CC] chromosome [GO:0005694]; [CC] chromosome [GO:0005694]; [MF] DNA binding [GO:0003677]; [MF] DNA topoisomerase type I activity [GO:0003917]; [MF] DNA binding [GO:0003677]; [MF] DNA topoisomerase type I activity [GO:0003917]		7B	1385	0	97.112	371040005	TraesCS7B02G202300	DNA breaking-rejoining enzyme superfamily [CL0382]; Helix-turn-helix clan [CL0123]; Domain of unknown function (DUF4407) [PF14362.6]; FlxA-like protein [PF14282.6]; MerR, DNA binding [PF09278.11]; Osmosensory transporter coiled coil [PF08946.10]; C-terminal topoisomerase domain [PF14370.6]; Eukaryotic DNA topoisomerase I, catalytic core [PF01028.20]; Eukaryotic DNA topoisomerase I, DNA binding fr…	[BP] DNA topological change [GO:0006265]; [CC] chromosome [GO:0005694]; [MF] DNA binding [GO:0003677]; [MF] DNA topoisomerase type I activity [GO:0003917]		7D	1385	0	99.928	376093199	TraesCS7D02G297500	DNA breaking-rejoining enzyme superfamily [CL0382]; Major outer membrane lipoprotein zipper superfamily [CL0590]; Negative regulator of p53/TP53 [PF14965.6]; Domain of unknown function (DUF4115) [PF13464.6]; Domain of unknown function (DUF4407) [PF14362.6]; Lipoprotein leucine-zipper [PF04728.13]; Nucleopolyhedrovirus P10 protein [PF05531.12]; C-terminal topoisomerase domain [PF14370.6]; Eukaryot…	[BP] DNA topological change [GO:0006265]; [BP] DNA topological change [GO:0006265]; [CC] chromosome [GO:0005694]; [CC] chromosome [GO:0005694]; [MF] DNA binding [GO:0003677]; [MF] DNA topoisomerase type I activity [GO:0003917]; [MF] DNA binding [GO:0003677]; [MF] DNA topoisomerase type I activity [GO:0003917]
7L-2	tplb0061d08	7A	2856	0	94.923	500125488	TraesCS7A02G340700	Galactose-binding domain-like superfamily [CL0202]; Protein kinase superfamily [CL0016]; ABC1 family [PF03109.16]; Adenovirus E3 region protein CR2 [PF02439.15]; Phosphotransferase enzyme family [PF01636.23]; Ephrin type-A receptor 2 transmembrane domain [PF14575.6]; Malectin domain [PF11721.8]; Malectin-like domain [PF12819.7]; Protein kinase domain [PF00069.25]; Protein tyrosine kinase [PF07714…	[CC] integral component of membrane [GO:0016021]; [MF] ATP binding [GO:0005524]; [MF] protein kinase activity [GO:0004672]		7B	2844	0	96.097	449787577	TraesCS7B02G241900	Galactose-binding domain-like superfamily [CL0202]; Protein kinase superfamily [CL0016]; ABC1 family [PF03109.16]; Adenovirus E3 region protein CR2 [PF02439.15]; Phosphotransferase enzyme family [PF01636.23]; Ephrin type-A receptor 2 transmembrane domain [PF14575.6]; Malectin domain [PF11721.8]; Malectin-like domain [PF12819.7]; Protein kinase domain [PF00069.25]; Fungal protein kinase [PF17667.1…	[CC] integral component of membrane [GO:0016021]; [MF] ATP binding [GO:0005524]; [MF] protein kinase activity [GO:0004672]		7D	2844	0	99.402	432940150	TraesCS7D02G338800	Galactose-binding domain-like superfamily [CL0202]; Protein kinase superfamily [CL0016]; ABC1 family [PF03109.16]; Adenovirus E3 region protein CR2 [PF02439.15]; Phosphotransferase enzyme family [PF01636.23]; Ephrin type-A receptor 2 transmembrane domain [PF14575.6]; Malectin domain [PF11721.8]; Malectin-like domain [PF12819.7]; Protein kinase domain [PF00069.25]; Fungal protein kinase [PF17667.1…	[CC] integral component of membrane [GO:0016021]; [CC] integral component of membrane [GO:0016021]; [CC] integral component of membrane [GO:0016021]; [CC] integral component of membrane [GO:0016021]; [MF] ATP binding [GO:0005524]; [MF] protein kinase activity [GO:0004672]; [MF] ATP binding [GO:0005524]; [MF] protein kinase activity [GO:0004672]; [MF] ATP binding [GO:0005524]; [MF] protein kinase …
7L-4	tplb0007o14	7A	2683	0	99.851	731266362	TraesCS7A02G559300	Protein of unknown function (DUF4551) [PF15087.6]; Protein of unknown function (DUF789) [PF05623.12]			7B	2695	0	94.545	741574867	TraesCS7B02G484300	Double Psi beta barrel glucanase [CL0199]; Cerato-platanin [PF07249.12]; Protein of unknown function (DUF789) [PF05623.12]			7D	2695	0	95.807	634692996	TraesCS7D02G550900	Protein of unknown function (DUF789) [PF05623.12]
7S-1	RFL_Contig4865	7A	332	1.49e-149	96.084	167271036	TraesCS7A02G205200	6-phosphogluconate dehydrogenase C-terminal-like superfamily [CL0106]; HUP - HIGH-signature proteins, UspA, and PP-ATPase. [CL0039]; FAD/NAD(P)-binding Rossmann fold Superfamily [CL0063]; Common phosphate binding-site TIM barrel superfamily [CL0036]; D-isomer specific 2-hydroxyacid dehydrogenase, NAD binding domain [PF02826.19]; 3-hydroxyacyl-CoA dehydrogenase, NAD binding domain [PF02737.18]; Fr…	[BP] carbohydrate metabolic process [GO:0005975]; [BP] carbohydrate metabolic process [GO:0005975]; [MF] aldehyde-lyase activity [GO:0016832]; [MF] NAD binding [GO:0051287]; [MF] NADP binding [GO:0050661]; [MF] oxidoreductase activity [GO:0016491]; [MF] zinc ion binding [GO:0008270]; [MF] aldehyde-lyase activity [GO:0016832]; [MF] NAD binding [GO:0051287]; [MF] NADP binding [GO:0050661]; [MF] oxi…		7B	343	2.83e-146	94.461	129549196	TraesCS7B02G112500	6-phosphogluconate dehydrogenase C-terminal-like superfamily [CL0106]; HUP - HIGH-signature proteins, UspA, and PP-ATPase. [CL0039]; FAD/NAD(P)-binding Rossmann fold Superfamily [CL0063]; Common phosphate binding-site TIM barrel superfamily [CL0036]; D-isomer specific 2-hydroxyacid dehydrogenase, NAD binding domain [PF02826.19]; 3-hydroxyacyl-CoA dehydrogenase, NAD binding domain [PF02737.18]; Fr…	[BP] carbohydrate metabolic process [GO:0005975]; [BP] carbohydrate metabolic process [GO:0005975]; [CC] nucleus [GO:0005634]; [MF] aldehyde-lyase activity [GO:0016832]; [MF] NAD binding [GO:0051287]; [MF] oxidoreductase activity [GO:0016491]; [MF] zinc ion binding [GO:0008270]; [MF] aldehyde-lyase activity [GO:0016832]; [MF] NAD binding [GO:0051287]; [MF] NADP binding [GO:0050661]; [MF] oxidored…		7D	342	4.17e-168	98.83	165664772	TraesCS7D02G208100	6-phosphogluconate dehydrogenase C-terminal-like superfamily [CL0106]; HUP - HIGH-signature proteins, UspA, and PP-ATPase. [CL0039]; FAD/NAD(P)-binding Rossmann fold Superfamily [CL0063]; Common phosphate binding-site TIM barrel superfamily [CL0036]; D-isomer specific 2-hydroxyacid dehydrogenase, NAD binding domain [PF02826.19]; 3-hydroxyacyl-CoA dehydrogenase, NAD binding domain [PF02737.18]; Fr…	[BP] carbohydrate metabolic process [GO:0005975]; [MF] aldehyde-lyase activity [GO:0016832]; [MF] NAD binding [GO:0051287]; [MF] NADP binding [GO:0050661]; [MF] oxidoreductase activity [GO:0016491]; [MF] zinc ion binding [GO:0008270]
7S-2	tplb0021a05	7A	387	0	97.933	109346066	TraesCS7A02G156700	OB fold [CL0021]; P-loop containing nucleoside triphosphate hydrolase superfamily [CL0023]; AAA ATPase domain [PF13191.6]; AAA domain [PF13245.6]; AAA domain [PF13401.6]; AAA domain [PF13604.6]; KaiC [PF06745.13]; DEAD/DEAH box helicase [PF00270.29]; Uncharacterized conserved protein (DUF2075) [PF09848.9]; FtsK/SpoIIIE family [PF01580.18]; Helicase associated domain (HA2) [PF04408.23]; Helicase c…	[MF] ATP binding [GO:0005524]; [MF] helicase activity [GO:0004386]		7B	387	0	98.708	63559393	TraesCS7B02G060800	OB fold [CL0021]; P-loop containing nucleoside triphosphate hydrolase superfamily [CL0023]; AAA domain [PF13245.6]; AAA domain [PF13401.6]; AAA domain [PF13604.6]; KaiC [PF06745.13]; DEAD/DEAH box helicase [PF00270.29]; Uncharacterized conserved protein (DUF2075) [PF09848.9]; FtsK/SpoIIIE family [PF01580.18]; Helicase associated domain (HA2) [PF04408.23]; Helicase conserved C-terminal domain [PF0…	[MF] ATP binding [GO:0005524]; [MF] helicase activity [GO:0004386]		7D	455	0	98.681	104898318	TraesCS7D02G157100	OB fold [CL0021]; P-loop containing nucleoside triphosphate hydrolase superfamily [CL0023]; AAA domain [PF13245.6]; AAA domain [PF13401.6]; AAA domain [PF13604.6]; KaiC [PF06745.13]; DEAD/DEAH box helicase [PF00270.29]; Uncharacterized conserved protein (DUF2075) [PF09848.9]; FtsK/SpoIIIE family [PF01580.18]; Helicase associated domain (HA2) [PF04408.23]; Helicase conserved C-terminal domain [PF0…	[MF] ATP binding [GO:0005524]; [MF] helicase activity [GO:0004386]
7S-3	tplb0006n08	7A	2524	0	98.257	96568004	TraesCS7A02G145400	HAD superfamily [CL0137]; Cation transport ATPase (P-type) [PF13246.6]; Cation transporter/ATPase, N-terminus [PF00690.26]; E1-E2 ATPase [PF00122.20]; haloacid dehalogenase-like hydrolase [PF00702.26]; haloacid dehalogenase-like hydrolase [PF08282.12]	[BP] proton export across plasma membrane [GO:0120029]; [CC] integral component of membrane [GO:0016021]; [CC] plasma membrane [GO:0005886]; [MF] ATP binding [GO:0005524]; [MF] proton-exporting ATPase activity, phosphorylative mechanism [GO:0008553]		7B	2524	0	97.583	47001140	TraesCS7B02G047600	HAD superfamily [CL0137]; Cation transport ATPase (P-type) [PF13246.6]; Cation transporter/ATPase, N-terminus [PF00690.26]; E1-E2 ATPase [PF00122.20]; haloacid dehalogenase-like hydrolase [PF00702.26]; haloacid dehalogenase-like hydrolase [PF08282.12]	[BP] proton export across plasma membrane [GO:0120029]; [CC] integral component of membrane [GO:0016021]; [CC] plasma membrane [GO:0005886]; [MF] ATP binding [GO:0005524]; [MF] proton-exporting ATPase activity, phosphorylative mechanism [GO:0008553]		7D	2524	0	99.643	93789168	TraesCS7D02G146700	HAD superfamily [CL0137]; Cation transport ATPase (P-type) [PF13246.6]; Cation transporter/ATPase, N-terminus [PF00690.26]; E1-E2 ATPase [PF00122.20]; haloacid dehalogenase-like hydrolase [PF00702.26]; haloacid dehalogenase-like hydrolase [PF08282.12]	[BP] proton export across plasma membrane [GO:0120029]; [CC] integral component of membrane [GO:0016021]; [CC] plasma membrane [GO:0005886]; [MF] ATP binding [GO:0005524]; [MF] proton-exporting ATPase activity, phosphorylative mechanism [GO:0008553]
7S-4	tplb0015e09	7A	599	0	97.997	76500935	TraesCS7A02G118900	ABC transporter membrane domain clan [CL0241]; P-loop containing nucleoside triphosphate hydrolase superfamily [CL0023]; Pelota - RNA ribose binding superfamily [CL0101]; AAA ATPase domain [PF13191.6]; AAA domain [PF13238.6]; AAA domain, putative AbiEii toxin, Type IV TA system [PF13304.6]; AAA domain [PF13401.6]; AAA domain [PF13476.6]; AAA domain [PF13479.6]; AAA domain [PF13481.6]; P-loop cont…	[CC] integral component of membrane [GO:0016021]; [CC] integral component of membrane [GO:0016021]; [MF] ATP binding [GO:0005524]; [MF] ATPase activity [GO:0016887]; [MF] ATPase activity, coupled to transmembrane movement of substances [GO:0042626]; [MF] ATP binding [GO:0005524]; [MF] ATPase activity [GO:0016887]; [MF] ATPase activity, coupled to transmembrane movement of substances [GO:0042626]		7B	614	0	99.674	12405841					7D	599	0	97.496	69871461	TraesCS7D02G114200	ABC transporter membrane domain clan [CL0241]; P-loop containing nucleoside triphosphate hydrolase superfamily [CL0023]; Pelota - RNA ribose binding superfamily [CL0101]; AAA ATPase domain [PF13191.6]; AAA domain [PF13238.6]; AAA domain, putative AbiEii toxin, Type IV TA system [PF13304.6]; AAA domain [PF13401.6]; AAA domain [PF13476.6]; AAA domain [PF13479.6]; AAA domain [PF13481.6]; P-loop cont…	[CC] integral component of membrane [GO:0016021]; [MF] ATP binding [GO:0005524]; [MF] ATPase activity [GO:0016887]; [MF] ATPase activity, coupled to transmembrane movement of substances [GO:0042626]
*detected by PCR, but not mapped by Single-gene FISH

## Sheet: cDNA_BLAST_comosa
			1st best hit					2nd best hit
		FISH detected position on chromosome arms of Aegilops**	cDNA to Ae. comosa					cDNA to Ae. comosa
single-gene FISH probe	source cDNA ID		scaffold ID	aln length	e-value	identity		scaffold ID	aln length	e-value	identity
1L-1	tplb0013a02	1ML	1M_Scaffold47610	1232	0	98.782		4M_Scaffold231066	1232	0	98.701
1L-2	tplb0029f23	1ML	1M_Scaffold34237	1142	0	99.212		4M_Scaffold44965	1142	0	99.212
1S-1	tplb0048d21	1MS	1M_Scaffold61187	685	0	97.664		1M_Scaffold25631	2971	0	93.706
1S-2	RFL_Contig3261	1MS	1M_Scaffold15282	450	0	99.333		4M_Scaffold12959	450	0	99.111
1S-3	RFL_Contig4104	1MS	1M_Scaffold25631	2971	0	93.706		1M_Scaffold61187	685	0	97.664
2L-1	tplb0007l09	5ML	2M_Scaffold26986	440	0	95.455		5M_Scaffold205362	440	0	95.455
2L-3	tplb0004a16	2ML	5M_Scaffold40383	945	0	99.471		2M_Scaffold10878	945	0	99.471
2L-4	RFL_Contig2396	2ML	5M_Scaffold26106	1197	0	95.572		2M_Scaffold95856	1238	0	95.477
2S-4	tplb0012l12	2ML, 1ML	2M_Scaffold70622	590	0	98.136		4M_Scaffold8263	590	0	98.136
3L-1	RFL_Contig825	3ML	3M_Scaffold66216	1807	0	97.51		7M_Scaffold27683	1180	9.22E-62	65.508
3L-2	tplb0045e08	3ML	3M_Scaffold52267	1605	0	88.474		7M_Scaffold12830	192	3.90E-34	78.125
3L-3	RFL_Contig5929	3ML	3M_Scaffold3883	932	0	98.82		3M_Scaffold77341	713	2.63E-68	68.864
3S-1	tplb0014n06	3MS	3M_Scaffold2210	1232	0	97.321		5M_Scaffold79749	559	7.75E-100	74.776
3S-3	tplb0004j16	3MS	3M_Scaffold2523	2778	0	95.176		5M_Scaffold337542	70	2.18E-13	87.143
3S-4	tplb0001g16	3MS	3M_Scaffold10127	1010	0	88.614		4M_Scaffold36663	305	1.55E-51	75.41
4L-1	RFL_Contig6130	4ML	4M_Scaffold216822	771	0	97.147		4M_Scaffold87155	222	4.19E-104	98.649
4L-2	tplb0033b21	4ML	4M_Scaffold297769	858	0	95.338		6M_Scaffold21924	31	1.6	90.323
4L-3	RFL_Contig5926	4ML	4M_Scaffold34331	1639	0	99.207		4M_Scaffold197358	702	1.39E-117	73.362
4S-1	RFL_Contig1111	4MS	4M_Scaffold242405	604	0	97.02		2M_Scaffold95387	306	1.04E-22	68.954
4S-2	tplb0014k23	4MS	4M_Scaffold169962	874	0	9.92E+01		5M_Scaffold119243	873	0	90.263
4S-3	tplb0013i03	5ML	5M_Scaffold270409	1007	0	98.51		4M_Scaffold56230	1007	0	92.254
4S-4	tplb0043m19	4MS	4M_Scaffold23441	1025	0	9.81E+01		2M_Scaffold32867	1019	0	91.757
5L-1	tplb0014l23	5ML	5M_Scaffold27372	1770	0	98.475		3M_Scaffold29343	422	1.32E-78	74.882
5L-2	RFL_Contig2504	5ML	5M_Scaffold11511	2419	0	9.55E+01		4M_Scaffold58651	196	1.16E-42	80.612
5L-3	RFL_Contig5150	5ML	5M_Scaffold60115	1684	0	97.387		5M_Scaffold385092	1209	4.21E-169	71.299
5L-4*	tplb0043p15		5M_Scaffold64613	452	0	9.58E+01		5M_Scaffold240301	327	7.85E-77	80.428
5S-1	tplb0016k09	5MS	5M_Scaffold92262	1391	0	97.34		2M_Scaffold22063	1120	0	78.929
5S-2	tplb0002p18	5MS	5M_Scaffold59549	1897	0	9.87E+01		3M_Scaffold2592	309	3.87E-59	77.023
5S-3	tplb0006h03	5MS	5M_Scaffold381114	721	0	97.92		5M_Scaffold34624	410	1.76E-83	77.805
5S-4	tplb0016e11	5MS	5M_Scaffold13678	656	0	9.33E+01		4M_Scaffold6893	37	8.28E-04	91.892
5S-5	tplb0027f03	5MS	3M_Scaffold15235	903	0	89.258		1M_Scaffold251571	1154	0	79.983
6L-1	tplb0016o11	6ML	6M_Scaffold5656	481	1.39E-171	8.73E+01		6M_Scaffold59242	298	1.69E-113	91.611
6L-2	RFL_Contig2747	6ML	6M_Scaffold42415	2444	0	95.867		4M_Scaffold101557	93	2.18E-20	86.022
6L-4	RFL_Contig4180	6ML	6M_Scaffold4056	720	0	95.972		3M_Scaffold1903	251	4.23E-54	79.283
6L-5	tplb0009a09	6ML	6M_Scaffold40315	762	0	98.819		7M_Scaffold848	505	0	95.842
6S-1	tplb0050a13	6MS	5M_Scaffold27969	792	0	97.096		5M_Scaffold145105	326	1.00E-149	96.626
6S-2	tplb0006a09	6MS	6M_Scaffold17478	1917	0	95.253		5M_Scaffold145105	326	1.00E-149	96.626
7L-1	tplb0013b07	7ML	7M_Scaffold48783	1385	0	9.92E+01		2M_Scaffold15087	494	3.91E-72	72.874
7L-2	tplb0061d08	7ML	7M_Scaffold29797	2844	0	97.187		4M_Scaffold120623	2135	0	67.447
7L-4	tplb0007o14	7ML, 7MS	7M_Scaffold20129	2693	0	95.247		7M_Scaffold58946	53	0.004	81.132
7S-1	RFL_Contig4865	7MS	7M_Scaffold53988	341	1.67E-122	87.39		2M_Scaffold37653	52	4.82E-09	90.385
7S-2	tplb0021a05	7MS	7M_Scaffold19769	387	0	98.45		7M_Scaffold40959	288	3.12E-85	85.764
7S-3	tplb0006n08	7MS, 7ML, 6ML	7M_Scaffold30529	2524	0	98.019		6M_Scaffold15715	2221	0	89.824
7S-4	tplb0015e09	7MS	7M_Scaffold204	599	0	97.83		4M_Scaffold55800	605	0	85.124
*detected by PCR, but not mapped by Single-gene FISH
**bold chromosome arm indicate chromosomal positions confirmed by BLAST results

## Sheet: cDNA_BLAST_umbellulata
			1st best hit					2nd best hit
		FISH detected position on chromosome arms of Aegilops**	cDNA to Ae. umbellulata					cDNA to Ae. umbellulata
single-gene FISH probe	source cDNA ID		scaffold ID	aln length	e-value	identity		scaffold ID	aln length	e-value	identity
1L-1	tplb0013a02	1UL	jcf7180008681329_1u	1892	0	98.467		jcf7180008759186_1u	548	0	95.438
1L-2	tplb0029f23	1UL	jcf7180008813413_1u	1142	0	99.037		jcf7180008691947_1u	1007	0	97.418
1S-1	tplb0048d21	1US	jcf7180008738089_1u	685	0	97.956		jcf7180008732126_1u	1830	0	79.781
1S-2	RFL_Contig3261	1US	jcf7180008759691_1u	453	0	96.026		jcf7180008680887_1u	402	2.38E-153	89.801
1S-3	RFL_Contig4104	1US	jcf7180008733155_1u	2620	0	96.145		jcf7180008710136_1u	361	1.24E-170	97.23
2L-1	tplb0007l09	2UL	scf7180031468319_2u	654	0	92.202		scf7180031642478_2u	440	0	95.227
2L-3	tplb0004a16	2UL	scf7180031639175_2u	945	0	99.683		scf7180016126916_5u	63	0.002	79.365
2L-4	RFL_Contig2396	6UL, 7UL	jcf7180008029869_6u	771	0	9.79E+01		jcf7180007999895_6u	185	1.04E-64	90.811
2S-4	tplb0012l12	2UL, 6UL	scf7180031620656_2u	590	0	97.797		jcf7180008068712_6u	590	0	97.627
3L-1	RFL_Contig825	3UL	scf7180011480014_3u	1807	0	9.76E+01		scf7180031615885_2u	28	0.093	96.429
3L-2	tplb0045e08	3UL	scf7180011429542_3u	2177	0	93.064		jcf7180007990058_6u	199	3.93E-31	76.382
3L-3	RFL_Contig5929	3UL	scf7180011470268_3u	932	0	99.356		scf7180011375676_3u	450	0	96.889
3S-1	tplb0014n06	3US	scf7180011430434_3u	1232	0	97.565		jcf7180008083774_6u	572	7.82E-59	69.406
3S-3	tplb0004j16	3US	scf7180011394308_3u	2776	0	95.425		scf7180012074942_7u	136	1.13E-45	91.176
3S-4	tplb0001g16	7US	scf7180012009672_7u	1021	0	85.994		scf7180012019088_7u	265	9.81E-102	91.321
4L-1	RFL_Contig6130	4UL, 6US	jcf7180008020620_6u	771	0	9.71E+01		scf7180014997263_4u	50	1.1	80
4L-2	tplb0033b21	4UL	scf7180015083766_4u	858	0	95.105		scf7180014935828_4u	334	4.00E-157	97.305
4L-3	RFL_Contig5926	4UL	scf7180015058494_4u	1639	0	99.085		scf7180014957030_4u	333	3.75E-166	99.399
4S-1	RFL_Contig1111	6US	jcf7180007993559_6u	525	0	96.952		jcf7180008073370_6u	415	0	99.518
4S-2	tplb0014k23	6UL	jcf7180008083930_6u	874	0	99.085		scf7180016260349_5u	873	0	90.263
4S-3	tplb0013i03	5UL	scf7180016124864_5u	1007	0	96.723		jcf7180007988448_6u	1007	0	91.857
4S-4	tplb0043m19	6UL	jcf7180008086828_6u	1025	0	9.81E+01		scf7180031522869_2u	325	3.02E-140	94.462
5L-1	tplb0014l23	5UL	scf7180031472691_2u	1004	0	96.215		scf7180031466425_2u	422	0	97.393
5L-2	RFL_Contig2504	5UL	scf7180031467599_2u	564	0	95.567		scf7180011474773_3u	415	4.06E-58	71.566
5L-3	RFL_Contig5150	5UL	scf7180016195279_5u	1681	0	97.62		scf7180031592711_2u	657	0	95.738
5L-4*	tplb0043p15		scf7180015077430_4u	335	5.71E-25	6.93E+01		scf7180012035794_7u	57	2.13E-11	89.474
5S-1	tplb0016k09	5US	scf7180016272835_5u	1343	0	97.171		scf7180016250834_5u	587	0	99.319
5S-2	tplb0002p18	5US	scf7180016246182_5u	1897	0	9.89E+01		scf7180016118528_5u	558	0	95.52
5S-3	tplb0006h03	5US	scf7180016195962_5u	609	0	96.223		scf7180016137551_5u	175	1.78E-80	98.857
5S-4	tplb0016e11	5US	-
5S-5	tplb0027f03	5US	scf7180011338155_3u	702	0	95.299		jcf7180008015016_6u	1141	0	78.265
6L-1	tplb0016o11	4US, 6UL, 7UL	jcf7180007988709_6u	246	8.87E-13	67.48		scf7180031475109_2u	151	8.87E-13	72.848
6L-2	RFL_Contig2747	4US	scf7180014976818_4u	2425	0	95.794		scf7180012119450_7u	150	1.21E-39	86
6L-4	RFL_Contig4180	4US	scf7180014925537_4u	714	0	9.71E+01		scf7180015062192_4u	455	0	98.022
6L-5	tplb0009a09	4US	scf7180014927191_4u	762	0	99.213		scf7180015102042_4u	326	1.17E-151	96.933
6S-1	tplb0050a13	4UL	scf7180011429552_3u	792	0	96.086		scf7180031639214_2u	326	2.90E-147	96.012
6S-2	tplb0006a09	4UL	scf7180014984885_4u	1283	0	94.31		scf7180031639214_2u	326	2.90E-147	96.012
7L-1	tplb0013b07	7UL	scf7180012114985_7u	1385	0	99.061		scf7180031612649_2u	454	5.47E-80	74.89
7L-2	tplb0061d08	7UL	scf7180012139787_7u	2830	0	96.502		jcf7180008796966_1u	812	0	77.956
7L-4	tplb0007o14	6UL	jcf7180008034215_6u	2695	0	94.583		scf7180012040781_7u	53	0.002	81.132
7S-1	RFL_Contig4865	7US	scf7180012110474_7u	343	4.51E-152	95.627		scf7180012115622_7u	233	6.70E-112	99.142
7S-2	tplb0021a05	7UL	scf7180012053297_7u	387	0	96.899		scf7180031637401_2u	198	1.53E-54	84.848
7S-3	tplb0006n08	1UL, 4US, 6UL, 7UL	scf7180012134099_7u	2524	0	98.376		scf7180014949571_4u	1478	0	90.528
7S-4	tplb0015e09	7UL	scf7180012112061_7u	599	0	9.77E+01		scf7180012148458_7u	599	0	92.487
*detected by PCR, but not mapped by Single-gene FISH
**bold chromosome arm indicate chromosomal positions confirmed by BLAST results
