# Supplementary material for: Development of DNA Markers From Physically Mapped Loci in Aegilops comosa and Aegilops umbellulata Using Single-Gene FISH and Chromosome Sequences
Source: Front Plant Sci. 2021 Jun 15;12:689031. doi: 10.3389/fpls.2021.689031 (PMC8240756; doi:10.3389/fpls.2021.689031)
Supplement: Supplementary file 1 [file Data_Sheet_1.zip › Supplementary Data 2.XLSX]

## Sheet: Metadata
Data S2: Primer sequences designed for the cDNAs mapped by FISH on chromosomes of Ae. comosa and Ae. umbellulata and their PCR products amplified from genomic DNA of wheat Mv9kr1, Ae. comosa MvGB1039, Ae. umbellulata AE740/03, Ae. biuncialis MvGB642, Mv9kr1-Ae. biuncialis MvGB642 amphiploid, and Chinese Spring-Ae. comosa addition lines 2M, 3M, 4M, 6M 7M, Chinese Spring-Ae. geniculata addition lin…

## Sheet: 136 M-genom contig markers
	cDNA probe	primer	sequence	Ta (oC)	wheat EST	Aegilops contig	EST position on wheat chromosome	Chromosomal position of Aegilops contig	Mv9kr1 (AABBDD)	Ae. biuncialis (UUMM)	Ae. comosa (MM)	Ae. umbellulata (UU)
1	1L-1	1L-1_M_2F	CACTCCTACCTCCACCTCCA	60	1L-1_tplb0013a02	1M_Scaffold47610	1A	1M	Æ	Æ	Æ	Æ
	1L-1	1L-1_M_2R	GTATCCTTTGAACAAAATTAC	60	1L-1_tplb0013a02	1M_Scaffold47610	1A	1M
2	1L-1	1L-1_M_21F	TTCCGGAGTGATCCAAGGTA	60	1L-1_tplb0013a02	1M_Scaffold47610	1A	1M	279 bp	279 bp	279 bp	279 bp
	1L-1	1L-1_M_21R	ATTTCCTGCTCTTCCCTTTC	60	1L-1_tplb0013a02	1M_Scaffold47610	1A	1M
3	1L-1	1L-1_M_1F	GCTGGAGGACAGAAGTACGG	60	1L-1_tplb0013a02	1M_Scaffold47610	1A	1M	341 bp	341 bp	341 bp	341 bp
	1L-1	1L-1_M_1R	GCCAAAGTAGCACAGGGTAA	60	1L-1_tplb0013a02	1M_Scaffold47610	1A	1M
4	1L-2	1L-2_M_2F	CGTTGTTTCCGGAACTTCAT	60	1L-2_tplb0029f23	1M_Scaffold34237	1A	1M	Æ	Æ	Æ	Æ
	1L-2	1L-2_M_2R	CTTAAGCTAGTTTTATAGTA	60	1L-2_tplb0029f23	1M_Scaffold34237	1A	1M
5	1L-2	1L-2_M_1F	GCTTGGAATCTTCGTCCATC	60	1L-2_tplb0029f23	1M_Scaffold34237	1A	1M	328 bp	328 bp	328 bp	328 bp
	1L-2	1L-2_M_1R	ATGTACTCCATCCAATGCAG	60	1L-2_tplb0029f23	1M_Scaffold34237	1A	1M				338 bp
									344 bp	344 bp	344 bp	344 bp
										434 bp		434 bp
										446 bp		446 bp
6	1L-2	1L-2_M_3F	CAGGATGGTGAATGGACAGA	60	1L-2_tplb0029f23	1M_Scaffold34237	1A	1M	316 bp	316 bp	316 bp	Æ
	1L-2	1L-2_M_3R	ATGTACTCCATCCAATGCAG	60	1L-2_tplb0029f23	1M_Scaffold34237	1A	1M	481 bp	310 bp	Æ	310 bp
7	1S-1	1S-1_M_2F	CCTCTCCTGCAATCCACCTA	60	1S-1_RFL_Contig4104	1M_Scaffold25631	1A	1M	158 bp	162 bp	166 bp	Æ
	1S-1	1S-1_M_2R	TGGTCCCCGGCCCGTCCGGC	60	1S-1_RFL_Contig4104	1M_Scaffold25631	1A	1M	171 bp	175 bp	179 bp	Æ
8	1S-1	1S-1_M_21F	ACCCGGGAACTTAAATCGAG	60	1S-1_RFL_Contig4104	1M_Scaffold25631	1A	1M	271 bp	276 bp	280 bp	Æ
	1S-1	1S-1_M_21R	TGGTCCCCGGCCCGTCCGGC	60	1S-1_RFL_Contig4104	1M_Scaffold25631	1A	1M
9	1S-1	1S-1_M_5F	ACCCGGGAACTTAAATCGAG	60	1S-1_RFL_Contig4104	1M_Scaffold25631	1A	1M	Æ	Æ	192 bp	Æ
	1S-1	1S-1_M_5R	CGAGGCGGGACCGGATTCGA	60	1S-1_RFL_Contig4104	1M_Scaffold25631	1A	1M	Æ	Æ	207 bp	Æ
10	1S-2	1S-2_M_5F	GACCAGCTCTGAGCCAATGT	60	1S-2_RFL_Contig3261	1M_Scaffold15282	1A	1M	373 bp	373 bp	375 bp	Æ
	1S-2	1S-2_M_5R	TGCCTTAGTTCTGTTTAACA	60	1S-2_RFL_Contig3261	1M_Scaffold15282	1A	1M	375 bp	Æ	Æ	Æ
11	1S-2	1S-2_M_1F	TGCAGGCAACCATACTGTGT	60	1S-2_RFL_Contig3261	1M_Scaffold15282	1A	1M	Æ	Æ	Æ	Æ
	1S-2	1S-2_M_1R	TTCAATATTATTCTTTGCCA	60	1S-2_RFL_Contig3261	1M_Scaffold15282	1A	1M
12	1S-2	1S-2_M_3F	TGCAGGCAACCATACTGTGT	60	1S-2_RFL_Contig3261	1M_Scaffold15282	1A	1M	229 bp	229 bp	229 bp	222 bp
	1S-2	1S-2_M_3R	CTACCTCTGTAAGCTACTAT	60	1S-2_RFL_Contig3261	1M_Scaffold15282	1A	1M	243 bp	225 bp	243 bp	237 bp
13	1S-3	1S-3_M_1F	CCCTCCAAGTTATGGTGCTC	60	1S-3_tplb0048d21	1M_Scaffold61187	1A	1M	211 bp	211 bp	211 bp	211 bp
	1S-3	1S-3_M_1R	CAAATGATGGCCGCCTTCCC	60	1S-3_tplb0048d21	1M_Scaffold61187	1A	1M	224 bp	224 bp	224 bp	224 bp
14	1S-3	1S-3_M_2F	CAAAGGGCTGTTATGGAAGC	60	1S-3_tplb0048d21	1M_Scaffold61187	1A	1M	342 bp	342 bp	342 bp	342 bp
	1S-3	1S-3_M_2R	TTGATTGTCTTATGTGCTTAC	60	1S-3_tplb0048d21	1M_Scaffold61187	1A	1M	347 bp	347 bp	347 bp	347 bp
15	1S-3	1S-3_M_4F	CCCTCCAAGTTATGGTGCTC	60	1S-3_tplb0048d21	1M_Scaffold61187	1A	1M	Æ	365 bp	365 bp	365 bp
	1S-3	1S-3_M_4R	TCAACTGGATTGCTAGCAAAC	60	1S-3_tplb0048d21	1M_Scaffold61187	1A	1M
16	1S-3	1S-3_M_5F	GCTTCTGCCGATTGATTGA	60	1S-3_tplb0048d21	1M_Scaffold61187	1A	1M	377 bp	377 bp	377 bp	377 bp
	1S-3	1S-3_M_5R	CAAATGATGGCCGCCTTCCC	60	1S-3_tplb0048d21	1M_Scaffold61187	1A	1M	387 bp	387 bp	387 bp	387 bp
17	2L-1	2L-1_M_2F	TTTAGGACGGGCTAAACGTG	60	2L-1_tplb0007l09	2M_Scaffold26986	2A	2M	311 bp	311 bp	311 bp	311 bp
	2L-1	2L-1_M_2R	CAAAAGGTGTGAGAAACTTG	60	2L-1_tplb0007l09	2M_Scaffold26986	2A	2M	316 bp	316 bp	316 bp	316 bp
18	2L-1	2L-1_M_4F	AGGCGGTAGCAAGTTTCTCA	60	2L-1_tplb0007l09	2M_Scaffold26986	2A	2M	222 bp	222 bp	222 bp	222 bp
	2L-1	2L-1_M_4R	TTTCAGAAGAAAGAAGTCGG	60	2L-1_tplb0007l09	2M_Scaffold26986	2A	2M	228 bp	228 bp	228 bp	228 bp
19	2L-1	2L-1_M_5F	AGGCGGTAGCAAGTTTCTCA	60	2L-1_tplb0007l09	2M_Scaffold26986	2A	2M	237 bp	237 bp	237 bp	237 bp
	2L-1	2L-1_M_5R	ACTGATCGACATCTTTTCAG	60	2L-1_tplb0007l09	2M_Scaffold26986	2A	2M
20	2L-3	2L-3_M_1F	GATCACTTTGGCCCATCATC	60	2L-3_tplb0004a16	2M_Scaffold10878	2A	2M	238 bp	238 bp	238 bp	238 bp
	2L-3	2L-3_M_1R	TTATTGCTTATTGGCTGGAT	60	2L-3_tplb0004a16	2M_Scaffold10878	2A	2M	242 bp	242 bp	242 bp	242 bp
21	2L-3	2L-3_M_4F	CTTTGGCCCATCATCCTATC	60	2L-3_tplb0004a16	2M_Scaffold10878	2A	2M	214 bp	214 bp	214 bp	214 bp
	2L-3	2L-3_M_4R	GATCACCTGCTGATGCTAAT	60	2L-3_tplb0004a16	2M_Scaffold10878	2A	2M	224 bp	224 bp	224 bp	224 bp
22	2L-3	2L-3_M_2F	TTCGCCCATAACAAGTGACA	60	2L-3_tplb0004a16	2M_Scaffold10878	2A	2M	360 bp	Æ	360 bp	363 bp
	2L-3	2L-3_M_2R	ATTTAAAGTGACACTAAGAG	60	2L-3_tplb0004a16	2M_Scaffold10878	2A	2M
23	2L-3	2L-3_M_3F	TGTTCGCCCATAACAAGTGA	60	2L-3_tplb0004a16	2M_Scaffold10878	2A	2M	243 bp	243 bp	243 bp	Æ
	2L-3	2L-3_M_3R	CTTGAATATTCACTACGCTG	60	2L-3_tplb0004a16	2M_Scaffold10878	2A	2M	254 bp	254 bp	254 bp	Æ
24	2L-4	2L-4_M_3F	GATTGGCCGGATTTATGTTG	60	2L-4_RFL_Contig2396	2M_Scaffold95856	2A	2M	185 bp	185 bp	185 bp	185 bp
	2L-4	2L-4_M_3R	TGTGCTCTCCCCACGTTCTT	60	2L-4_RFL_Contig2396	2M_Scaffold95856	2A	2M	189 bp	189 bp	189 bp	189 bp
25	2L-4	2L-4_M_2F	CAGGTTGGTTTCCAAGCAAT	60	2L-4_RFL_Contig2396	2M_Scaffold95856	2A	2M	364 bp	360 bp	360 bp	Æ
	2L-4	2L-4_M_2R	TCGATTTTCAGCAATTTGCC	60	2L-4_RFL_Contig2396	2M_Scaffold95856	2A	2M	375 bp	Æ	Æ	Æ
26	2L-4	2L-4_M_5F	GCCTGCTTAACAAGCACACA	60	2L-4_RFL_Contig2396	2M_Scaffold95856	2A	2M	179 bp	179 bp	179 bp	179 bp
	2L-4	2L-4_M_5R	CGATTTTCAGCAATTTGCCT	60	2L-4_RFL_Contig2396	2M_Scaffold95856	2A	2M	193 bp	193 bp	193 bp	193 bp
27	2S-4	2S-4_M_1F	GTGCATGTGCGGTTTGTATC	60	2S-4_tplb0012l12	2M_Scaffold70622	2A	2M	Æ	202	198 bp	203 bp
	2S-4	2S-4_M_1R	GAAGGCCTTCTTTGAGCAAT	60	2S-4_tplb0012l12	2M_Scaffold70622	2A	2M	Æ	Æ	202 bp	Æ
28	2S-4	2S-4_M_3F	TACGTTGCAGTGGCCAATTA	60	2S-4_tplb0012l12	2M_Scaffold70622	2A	2M	218 bp	Æ	196 bp	Æ
	2S-4	2S-4_M_3R	TATACACCGTGTGCTTTGAC	60	2S-4_tplb0012l12	2M_Scaffold70622	2A	2M	221 bp		199 bp
29	2S-4	2S-4_M_5F	TGCAGTGGCCAATTACTCAA	60	2S-4_tplb0012l12	2M_Scaffold70622	2A	2M	366 bp	Æ	345 bp	Æ
	2S-4	2S-4_M_5R	GTGCTGCTTGTTAGAATTAC	60	2S-4_tplb0012l12	2M_Scaffold70622	2A	2M
30	3L-1	3L-1_M_1F	ACTGCGTAGGCTAGCTCTGG	60	3L-1_RFL_Contig825	3M_Scaffold66216	3A	3M	315 bp	329 bp	329 bp	329 bp
	3L-1	3L-1_M_1R	ATCTCGACACTTGCCTTTGC	60	3L-1_RFL_Contig825	3M_Scaffold66216	3A	3M	327 bp	Æ	Æ	Æ
									333 bp	Æ	Æ	Æ
31	3L-1	3L-1_M_2F	TGGACGCCATCAAGAGTATG	60	3L-1_RFL_Contig825	3M_Scaffold66216	3A	3M	247 bp	260 bp	260 bp	260 bp
	3L-1	3L-1_M_2R	ATCTCGACACTTGCCTTTGC	60	3L-1_RFL_Contig825	3M_Scaffold66216	3A	3M	260 bp	Æ	Æ	Æ
									265 bp	Æ	Æ	Æ
32	3L-1	3L-1_M_5F	CTCAGGCGATGACCTTGACT	60	3L-1_RFL_Contig825	3M_Scaffold66216	3A	3M	362 bp	Æ	Æ	Æ
	3L-1	3L-1_M_5R	ATCTCGACACTTGCCTTTGC	60	3L-1_RFL_Contig825	3M_Scaffold66216	3A	3M	373 bp	373 bp	373 bp	373 bp
									379 bp	Æ	Æ	Æ
									Æ	402 bp	402 bp	402 bp
33	3L-2	3L-2_M_1F	CGCCACTTCCCATATTCCTA	60	3L-2_tplb0045e08	3M_Scaffold52267	3A	3M	Æ	316 bp	316 bp	Æ
	3L-2	3L-2_M_1R	ATCAGCATCCACGCGCAGGC	60	3L-2_tplb0045e08	3M_Scaffold52267	3A	3M
34	3L-2	3L-2_M_21F	GTTTGGGTTGCGTTTCATCT	60	3L-2_tplb0045e08	3M_Scaffold52267	3A	3M	Æ	308 bp	308 bp	Æ
	3L-2	3L-2_M_21R	TTGCACAGTGCACACCTCTT	60	3L-2_tplb0045e08	3M_Scaffold52267	3A	3M	Æ	313 bp	313 bp	Æ
35	3L-2	3L-2_M_4F	TTCAAGCCTTGCATGTTTCA	60	3L-2_tplb0045e08	3M_Scaffold52267	3A	3M	232 bp	251 bp	251 bp	Æ
	3L-2	3L-2_M_4R	GAATGAAGAGGCAGCAACAA	60	3L-2_tplb0045e08	3M_Scaffold52267	3A	3M	238 bp	256 bp	256 bp
36	3L-3	3L-3_M_3F	GACCAGACACGAGACGATCA	60	3L-3_RFL_Contig5929	3M_Scaffold3883	3A	3M	223 bp	231 bp	231 bp	Æ
	3L-3	3L-3_M_3R	GATATTCAACCCCACAACGT	60	3L-3_RFL_Contig5929	3M_Scaffold3883	3A	3M
37	3L-3	3L-3_M_4F	CCAGACACGAGACGATCAAG	60	3L-3_RFL_Contig5929	3M_Scaffold3883	3A	3M	223 bp	231 bp	231 bp	Æ
	3L-3	3L-3_M_4R	GATATTCAACCCCACAACGT	60	3L-3_RFL_Contig5929	3M_Scaffold3883	3A	3M
38	3L-3	3L-3_M_5F	ACCAGACACGAGACGATCAA	60	3L-3_RFL_Contig5929	3M_Scaffold3883	3A	3M	171 bp	180 bp	180 bp	174 bp
	3L-3	3L-3_M_5R	GACGAGAGCGACCTCCACCG	60	3L-3_RFL_Contig5929	3M_Scaffold3883	3A	3M	Æ	Æ	Æ	437 bp
39	3L-3	3L-3_M_6F	CACGATTAAACATGCCGTTG	60	3L-3_RFL_Contig5929	3M_Scaffold3883	3A	3M	Æ	227 bp	237 bp	Æ
	3L-3	3L-3_M_6R	TCTCGTGTCTGGTCGTCGAT	60	3L-3_RFL_Contig5929	3M_Scaffold3883	3A	3M	Æ	237 bp	241 bp	Æ
40	3S-1	3S-1_M_1F	ATCAGAGCGGCAAATAGCTC	60	3S-1_tplb0014n06	3M_Scaffold2210	3A	3M	Æ	Æ	Æ	Æ
	3S-1	3S-1_M_1R	ATGATGTACATATTTAGCA	60	3S-1_tplb0014n06	3M_Scaffold2210	3A	3M
41	3S-1	3S-1_M_3F	GGACAATGAACCAAGCAAGC	60	3S-1_tplb0014n06	3M_Scaffold2210	3A	3M	Æ	Æ	Æ	Æ
	3S-1	3S-1_M_3R	ATGATGTACATATTTAGCA	60	3S-1_tplb0014n06	3M_Scaffold2210	3A	3M
42	3S-1	3S-1_M_5F	ATCAGAGCGGCAAATAGCTC	60	3S-1_tplb0014n06	3M_Scaffold2210	3A	3M	Æ	Æ	Æ	Æ
	3S-1	3S-1_M_5R	GTTGATGATGTACATATT	60	3S-1_tplb0014n06	3M_Scaffold2210	3A	3M
43	3S-3	3S-3_M_1F	TTGCCCATATTTAGTTCCCACT	60	3S-3_tplb0004j16	3M_Scaffold2523	3A	3M	Æ	Æ	174 bp	Æ
	3S-3	3S-3_M_1R	TGCATGCATCCATTTATATA	60	3S-3_tplb0004j16	3M_Scaffold2523	3A	3M
44	3S-3	3S-3_M_2F	CGGTGTCACTATATAAATGGATGC	60	3S-3_tplb0004j16	3M_Scaffold2523	3A	3M	Æ	207 bp	207 bp	Æ
	3S-3	3S-3_M_2R	AGCCGTTTTCTACCATGTTG	60	3S-3_tplb0004j16	3M_Scaffold2523	3A	3M	Æ	Æ	218 bp
45	3S-3	3S-3_M_3F	TATGCAAGAAAGGTTGGCATT	60	3S-3_tplb0004j16	3M_Scaffold2523	3A	3M	Æ	162 bp	162 bp	Æ
	3S-3	3S-3_M_3R	ATGGATGAATCTACACTCTAAA	60	3S-3_tplb0004j16	3M_Scaffold2523	3A	3M
46	3S-3	3S-3_M_4F	CCACATACGGATGTATGCAGAT	60	3S-3_tplb0004j16	3M_Scaffold2523	3A	3M	Æ	261 bp	261 bp	Æ
	3S-3	3S-3_M_4R	TGCCGCTTCAATTGGTATCT	60	3S-3_tplb0004j16	3M_Scaffold2523	3A	3M		264 bp	264 bp
47	3S-3	3S-3_M_5F	CCACATACGGATGTATGCAGAT	60	3S-3_tplb0004j16	3M_Scaffold2523	3A	3M	Æ	184 bp	184 bp	Æ
	3S-3	3S-3_M_5R	CACCTTCCAGTTCTTCACAG	60	3S-3_tplb0004j16	3M_Scaffold2523	3A	3M	Æ	188 bp	188 bp	Æ
48	3S-3	3S-3_M_31F	TGGGTGGAGTGGAGATGC	60	3S-3_tplb0004j16	3M_Scaffold2523	3A	3M	320 bp	Æ	Æ	Æ
	3S-3	3S-3_M_31R	AGCACACGCGGAGAGCACCA	60	3S-3_tplb0004j16	3M_Scaffold2523	3A	3M
49	3S-4	3S-4_M_2F	AATGCCCTCATCAAGGACAC	60	3S-4_tplb0001g16	3M_Scaffold10127	3A	3M	Æ	Æ	Æ	Æ
	3S-4	3S-4_M_2R	TATGGATGGCAATTGTTTTT	60	3S-4_tplb0001g16	3M_Scaffold10127	3A	3M
50	3S-4	3S-4_M_21F	ACCTCCAAATCCTGGAATGA	60	3S-4_tplb0001g16	3M_Scaffold10127	3A	3M	212 bp	212 bp	212 bp	212 bp
	3S-4	3S-4_M_21R	TGGCTGCAATTGATGGTCTT	60	3S-4_tplb0001g16	3M_Scaffold10127	3A	3M
51	3S-4	3S-4_M_3F	ACCTCCAAATCCTGGAATGA	60	3S-4_tplb0001g16	3M_Scaffold10127	3A	3M	Æ	Æ	Æ	Æ
	3S-4	3S-4_M_3R	GTACATATTGTGTTAAATAG	60	3S-4_tplb0001g16	3M_Scaffold10127	3A	3M
52	4L-1	4L-1_M_2F	TCTGCCCATTATGTGCTTCA	60	4L-1_RFL_Contig6130	4M_Scaffold216822	4A	4M	330 bp	330 bp	324 bp	328 bp
	4L-1	4L-1_M_2R	GGCATATTTAATGTTCAAGG	60	4L-1_RFL_Contig6130	4M_Scaffold216822	4A	4M	464 bp	Æ	Æ	Æ
53	4L-1	4L-1_M_4F	TCTGCCCATTATGTGCTTCA	60	4L-1_RFL_Contig6130	4M_Scaffold216822	4A	4M	327 bp	327 bp	327 bp	332 bp
	4L-1	4L-1_M_4R	GTTTGGCATATTTAATGTTC	60	4L-1_RFL_Contig6130	4M_Scaffold216822	4A	4M	332 bp	332 bp	Æ	Æ
54	4L-1	4L-1_M_5F	TATCATGACACGGCCTCTTG	60	4L-1_RFL_Contig6130	4M_Scaffold216822	4A	4M	272 bp	272 bp	272 bp	277 bp
	4L-1	4L-1_M_5R	GGCATATTTAATGTTCAAGG	60	4L-1_RFL_Contig6130	4M_Scaffold216822	4A	4M	277 bp	277 bp	Æ	Æ
									334 bp	Æ	Æ	Æ
55	4L-2	4L-2_M_2F	GCAGATTGATTTGGCCTAGC	60	4L-2_tplb0033b21	4M_Scaffold297769	4A	4M	252 bp	258 bp	252 bp	255 bp
	4L-2	4L-2_M_2R	GTTGATGCTTGCTCGTGCGC	60	4L-2_tplb0033b21	4M_Scaffold297769	4A	4M	258 bp	262 bp	258 bp	262 bp
56	4L-2	4L-2_M_21F	CACAGCCAACTTGTGAGGAA	60	4L-2_tplb0033b21	4M_Scaffold297769	4A	4M	318 bp	Æ	311 bp	Æ
	4L-2	4L-2_M_21R	TCCCGTAAGGATAATACCTC	60	4L-2_tplb0033b21	4M_Scaffold297769	4A	4M	326 bp	Æ	316 bp	Æ
									Æ	Æ	322 bp	Æ
57	4L-2	4L-2_M_5F	CCTAGCACAGCCAACTTGTG	60	4L-2_tplb0033b21	4M_Scaffold297769	4A	4M	235 bp	242 bp	240 bp	242 bp
	4L-2	4L-2_M_5R	GTTGATGCTTGCTCGTGCGC	60	4L-2_tplb0033b21	4M_Scaffold297769	4A	4M	240 bp	Æ	244 bp	255 bp
									248 bp	Æ	254 bp	Æ
									253 bp	Æ	Æ	Æ
58	4L-3	4L-3_M_2F	CCTCTGGTTACGCAGCTGTT	60	4L-3_RFL_Contig5926	4M_Scaffold34331	4A	4M	239 bp	234 bp	233 bp	237 bp
	4L-3	4L-3_M_2R	AAAGGTTGCAATGAAAGTTC	60	4L-3_RFL_Contig5926	4M_Scaffold34331	4A	4M	252 bp	238 bp	246 bp	249 bp
59	4L-3	4L-3_M_3F	TACTGTTGCGAACCTGCAAA	60	4L-3_RFL_Contig5926	4M_Scaffold34331	4A	4M	378 bp	372 bp	373 bp	378 bp
	4L-3	4L-3_M_3R	ACCTGGAAAGAAGACTGCCT	60	4L-3_RFL_Contig5926	4M_Scaffold34331	4A	4M	Æ	376 bp	Æ	Æ
60	4L-3	4L-3_M_4F	TACTGTTGCGAACCTGCAAA	60	4L-3_RFL_Contig5926	4M_Scaffold34331	4A	4M	342 bp	336 bp	336 bp	342 bp
	4L-3	4L-3_M_4R	GCAAACTTTACGGCAGCGTT	60	4L-3_RFL_Contig5926	4M_Scaffold34331	4A	4M
61	4S-1	4S-1_M_1F	GCCCTCAATGACCAAATGTT	60	4S-1_RFL_Contig1111	4M_Scaffold242405	4A	4M	320 bp	291 bp	291 bp	291 bp
	4S-1	4S-1_M_1R	CCGCGGGAAGCTCCGGTGCC	60	4S-1_RFL_Contig1111	4M_Scaffold242405	4A	4M
62	4S-1	4S-1_M_3F	GCCCTCAATGACCAAATGTT	60	4S-1_RFL_Contig1111	4M_Scaffold242405	4A	4M	363 bp	334 bp	334 bp	334 bp
	4S-1	4S-1_M_3R	GGCGTGGGCCTCCGCGGCGG	60	4S-1_RFL_Contig1111	4M_Scaffold242405	4A	4M
63	4S-1	4S-1_M_4F	AACCCAACCCTAACCCTAGC	60	4S-1_RFL_Contig1111	4M_Scaffold242405	4A	4M	218 bp	218 bp	218 bp	218 bp
	4S-1	4S-1_M_4R	GGCTGAACCCGAGACCGGAT	60	4S-1_RFL_Contig1111	4M_Scaffold242405	4A	4M
64	4S-2	4S-2_M_1F	TCCAAGTTCCAACTCAAATGG	60	4S-2_tplb0014k23	4M_Scaffold169962	4A	4M	354 bp	326 bp	326 bp	326 bp
	4S-2	4S-2_M_1R	GTGTCAAGTCTGTAACTTTG	60	4S-2_tplb0014k23	4M_Scaffold169962	4A	4M
65	4S-2	4S-2_M_3F	TCCAAGTTCCAACTCAAATGG	60	4S-2_tplb0014k23	4M_Scaffold169962	4A	4M	384 bp	356 bp	356 bp	356 bp
	4S-2	4S-2_M_3R	GCAGCAAAGAACCTTGTGCT	60	4S-2_tplb0014k23	4M_Scaffold169962	4A	4M	Æ	363 bp	363 bp	363 bp
66	4S-2	4S-2_M_5F	TGGAAAGCACACAGGAGTAGG	60	4S-2_tplb0014k23	4M_Scaffold169962	4A	4M	264 bp	264 bp	264 bp	264 bp
	4S-2	4S-2_M_5R	GTGTCAAGTCTGTAACTTTG	60	4S-2_tplb0014k23	4M_Scaffold169962	4A	4M
67	4S-3	4S-3_M_2F	ATCCTCATGCTCCCTCTGTG	60	4S-3_tplb0013i03	4M_Scaffold56230	5A	4M	Æ	Æ	Æ	Æ
	4S-3	4S-3_M_2R	TTTTGTTATACAGAACATGT	60	4S-3_tplb0013i03	4M_Scaffold56230	5A	4M
68	4S-3	4S-3_M_4F	CTTCAGGGCACTCATCATCA	60	4S-3_tplb0013i03	4M_Scaffold56230	5A	4M	261 bp	261 bp	259 bp	264 bp
	4S-3	4S-3_M_4R	TGCCCGCCCACTGATTAATG	60	4S-3_tplb0013i03	4M_Scaffold56230	5A	4M	264 bp	264 bp	Æ	Æ
									282 bp	Æ	Æ	Æ
									339 bp	Æ	Æ	Æ
69	4S-3	4S-3_M_5F	GAAACCTCTTCTCGCACTCG	60	4S-3_tplb0013i03	4M_Scaffold56230	5A	4M	358 bp	358 bp	355 bp	360 bp
	4S-3	4S-3_M_5R	AAGCAAAACTACCTGATGCC	60	4S-3_tplb0013i03	4M_Scaffold56230	5A	4M	386 bp	362 bp	Æ	Æ
									463 bp	Æ	Æ	Æ
70	4S-4	4S-4_M_3F	TCTGGATGGAGGATGCATTT	60	4S-4_tplb0043m19	4M_Scaffold23441	4A	4M	288 bp	297 bp	297 bp	Æ
	4S-4	4S-4_M_3R	GAAGAGCCGGTCGGCGTGGG	60	4S-4_tplb0043m19	4M_Scaffold23441	4A	4M	293 bp	303 bp	303 bp	Æ
									317 bp	Æ	Æ	Æ
									322 bp	Æ	Æ	Æ
71	4S-4	4S-4_M_4F	AGATCTCGCAGCCAACTCAT	60	4S-4_tplb0043m19	4M_Scaffold23441	4A	4M	200 bp	225 bp	225 bp	Æ
	4S-4	4S-4_M_4R	GTTAGTAGGTCGAATAGAAT	60	4S-4_tplb0043m19	4M_Scaffold23441	4A	4M
72	4S-4	4S-4_M_5F	ACAACACAAATGCCACGTTC	60	4S-4_tplb0043m19	4M_Scaffold23441	4A	4M	Æ	Æ	Æ	Æ
	4S-4	4S-4_M_5R	TTAACTCATGATTGTTATTC	60	4S-4_tplb0043m19	4M_Scaffold23441	4A	4M
73	5L-1	5L-1_M_1F	ACAAATGGATCCAACCCAGA	60	5L-1_tplb0014l23	5M_Scaffold27372	5A	5M	163 bp	163 bp	163 bp	163 bp
	5L-1	5L-1_M_1R	GACATCTTTCTCGACAAGGC	60	5L-1_tplb0014l23	5M_Scaffold27372	5A	5M	167 bp	167 bp	167 bp	167 bp
74	5L-1	5L-1_M_3F	CTTCAAATTTGGCGGTCTGT	60	5L-1_tplb0014l23	5M_Scaffold27372	5A	5M	342 bp	342 bp	342 bp	342 bp
	5L-1	5L-1_M_3R	CACTAAAGCTTCCCAAGGCC	60	5L-1_tplb0014l23	5M_Scaffold27372	5A	5M	352 bp	352 bp	352 bp	352 bp
									361 bp	361 bp	361 bp	361 bp
75	5L-1	5L-1_M_5F	AGCATCCTCATTGGTGCTCT	60	5L-1_tplb0014l23	5M_Scaffold27372	5A	5M	369 bp	369 bp	369 bp	Æ
	5L-1	5L-1_M_5R	CACTAAAGCTTCCCAAGGCC	60	5L-1_tplb0014l23	5M_Scaffold27372	5A	5M	380 bp	380 bp	380 bp	Æ
76	5L-2	5L-2_M_1F	CAGACTGGAAAGCATGAGCA	60	5L-2_RFL_Contig2504	5M_Scaffold11511	5A	5M	352 bp	352 bp	352 bp	352 bp
	5L-2	5L-2_M_1R	CTGAGTTCAGCGTCATCTGT	60	5L-2_RFL_Contig2504	5M_Scaffold11511	5A	5M	364 bp	364 bp	364 bp	364 bp
									374 bp	374 bp	374 bp	374 bp
77	5L-2	5L-2_M_2F	ATATCTTTGGCACGGCAGAA	60	5L-2_RFL_Contig2504	5M_Scaffold11511	5A	5M	Æ	Æ	Æ	Æ
	5L-2	5L-2_M_2R	ATATGTATTATTATAGCACT	60	5L-2_RFL_Contig2504	5M_Scaffold11511	5A	5M
78	5L-2	5L-2_M_3F	ATGTGGCTCTTGAAGCTGGT	60	5L-2_RFL_Contig2504	5M_Scaffold11511	5A	5M	216 bp	216 bp	216 bp	216 bp
	5L-2	5L-2_M_3R	GATGTCTCATCTGACGTGGC	60	5L-2_RFL_Contig2504	5M_Scaffold11511	5A	5M
79	5L-2	5L-2_M_5F	GCCCAAGGAAGTGAATCTGA	60	5L-2_RFL_Contig2504	5M_Scaffold11511	5A	5M	241 bp	241 bp	241 bp	241 bp
	5L-2	5L-2_M_5R	GATGTCTCATCTGACGTGGC	60	5L-2_RFL_Contig2504	5M_Scaffold11511	5A	5M
80	5L-3	5L-3_M_2F	ATAAAGGGTCCGGGTTATCG	60	5L-3_RFL_Contig5150	5M_Scaffold60115	5A	5M	248 bp	245 bp	245 bp	245 bp
	5L-3	5L-3_M_2R	CGGTATGCACGGTACAACTC	60	5L-3_RFL_Contig5150	5M_Scaffold60115	5A	5M	261 bp	390 bp	Æ	Æ
81	5L-3	5L-3_M_3F	ATAAAGGGTCCGGGTTATCG	60	5L-3_RFL_Contig5150	5M_Scaffold60115	5A	5M	346 bp	347 bp	347 bp	347 bp
	5L-3	5L-3_M_3R	TCTGGGTCCATAAGAACCTG	60	5L-3_RFL_Contig5150	5M_Scaffold60115	5A	5M	349 bp	352 bp	352 bp	352 bp
									351 bp	485 bp	Æ	Æ
									354 bp	Æ	Æ	Æ
82	5L-3	5L-3_M_5F	ACTAGCTCTGCCTTCGTTCG	60	5L-3_RFL_Contig5150	5M_Scaffold60115	5A	5M	Æ	Æ	Æ	Æ
	5L-3	5L-3_M_5R	CTCTCTTGTTTACAAACATT	60	5L-3_RFL_Contig5150	5M_Scaffold60115	5A	5M
83	5L-4	5L-4_M_1F	CAGCTAGGGTTTCGTCTTCG	60	5L-4_tplb0043p15	5M_Scaffold64613	5A	5M	310 bp	Æ	300 bp	Æ
	5L-4	5L-4_M_1R	CCAGATCCGCCCGCCGTACC	60	5L-4_tplb0043p15	5M_Scaffold64613	5A	5M	314 bp	Æ	311 bp	Æ
									322 bp	Æ	324 bp	Æ
									326 bp	Æ	Æ	Æ
84	5L-4	5L-4_M_2F	CTGATGCCTTGCCTGGTTAT	60	5L-4_tplb0043p15	5M_Scaffold64613	5A	5M	184 bp	184 bp	184 bp	184 bp
	5L-4	5L-4_M_2R	GCCACCCATTCCCTCCTTGA	60	5L-4_tplb0043p15	5M_Scaffold64613	5A	5M	195 bp	195 bp	195 bp	195 bp
85	5L-4	5L-4_M_3F	GTTTCGTCTTCGTCGTCCTC	60	5L-4_tplb0043p15	5M_Scaffold64613	5A	5M	266 bp	285 bp	287 bp	237 bp
	5L-4	5L-4_M_3R	CCAGATCCGCCCGCCGTACC	60	5L-4_tplb0043p15	5M_Scaffold64613	5A	5M	276 bp	Æ	296 bp	274 bp
									289 bp	Æ	Æ	Æ
									298 bp	Æ	Æ	Æ
86	5S-1	5S-1_M_4F	GGTGACGGAGAAGTTCAAGG	60	5S-1_tplb0016k09	5M_Scaffold92262	5A	5M	339 bp	339 bp	339 bp	339 bp
	5S-1	5S-1_M_4R	GACTGCTGCACCTATGATAT	60	5S-1_tplb0016k09	5M_Scaffold92262	5A	5M
87	5S-1	5S-1_M_5F	GGCTCAAGACCAAGGACATC	60	5S-1_tplb0016k09	5M_Scaffold92262	5A	5M	370 bp	370 bp	370 bp	370 bp
	5S-1	5S-1_M_5R	GACTGCTGCACCTATGATAT	60	5S-1_tplb0016k09	5M_Scaffold92262	5A	5M
88	5S-1	5S-1_M_2F	TCATAGGTGCAGCAGTCAGG	60	5S-1_tplb0016k09	5M_Scaffold92262	5A	5M	305 bp	321 bp	322 bp	Æ
	5S-1	5S-1_M_2R	AGCACCTGGATTGCACGCAA	60	5S-1_tplb0016k09	5M_Scaffold92262	5A	5M	322 bp	326 bp	326 bp	Æ
89	5S-2	5S-2_M_1F	CAATGCTAGTGGGACGGATT	60	5S-2_tplb0002p18	5M_Scaffold59549	5A	5M	262 bp	258 bp	258 bp	258 bp
	5S-2	5S-2_M_1R	ATGGCTGGGTAGTGCCGCCG	60	5S-2_tplb0002p18	5M_Scaffold59549	5A	5M	271 bp	268 bp	268 bp	268 bp
									285 bp	Æ	Æ	Æ
90	5S-2	5S-2_M_2F	ACGAGGGATGTTCACAGGAC	60	5S-2_tplb0002p18	5M_Scaffold59549	5A	5M	168 bp	168 bp	168 bp	Æ
	5S-2	5S-2_M_2R	TCTTCCTCCCCGACCCCTCC	60	5S-2_tplb0002p18	5M_Scaffold59549	5A	5M	174 bp	174 bp	174 bp	Æ
									177 bp	177 bp	177 bp	Æ
91	5S-2	5S-2_M_4F	TGGCATCACTTCCATCACAT	60	5S-2_tplb0002p18	5M_Scaffold59549	5A	5M	332 bp	332 bp	332 bp	332 bp
	5S-2	5S-2_M_4R	TCTTCCTCCCCGACCCCTCC	60	5S-2_tplb0002p18	5M_Scaffold59549	5A	5M	336 bp	336 bp	336 bp	336 bp
									340 bp	340 bp	340 bp	340 bp
92	5S-3	5S-3_M_1F	ATACCCGCATCTCACACAAA	60	5S-3_tplb0006h03	5M_Scaffold381114	5A	5M	360 bp	360 bp	Æ	Æ
	5S-3	5S-3_M_1R	TTTAGCTCAAGTTGCTCGGT	60	5S-3_tplb0006h03	5M_Scaffold381114	5A	5M	365 bp	Æ	Æ	Æ
93	5S-3	5S-3_M_2F	GGTTTCAAGAGGGAGGCAAT	60	5S-3_tplb0006h03	5M_Scaffold381114	5A	5M	325 bp	325 bp	325 bp	325 bp
	5S-3	5S-3_M_2R	AGGAAGAAGGGTTATCTATG	60	5S-3_tplb0006h03	5M_Scaffold381114	5A	5M	334 bp	Æ	Æ	Æ
94	5S-3	5S-3_M_3F	ATACCCGCATCTCACACAAA	60	5S-3_tplb0006h03	5M_Scaffold381114	5A	5M	295 bp	295 bp	295 bp	295 bp
	5S-3	5S-3_M_3R	AGCAGCAGAAACAGGAGGTG	60	5S-3_tplb0006h03	5M_Scaffold381114	5A	5M
95	5S-4	5S-4_M_1F	AAGAACTACTCCCTCCATACCAAA	60	5S-4_tplb0016e11	5M_Scaffold13678	5A	5M	272 bp	272 bp	272 bp	Æ
	5S-4	5S-4_M_1R	TTGCAACTAGGCTCGATGCT	60	5S-4_tplb0016e11	5M_Scaffold13678	5A	5M	276 bp	Æ	276 bp	Æ
96	5S-4	5S-4_M_2F	CAGGCAATGCTTCAAGTTCA	60	5S-4_tplb0016e11	5M_Scaffold13678	5A	5M	270 bp	Æ	270 bp	Æ
	5S-4	5S-4_M_2R	ACATTTCAGAATCACTGAAA	60	5S-4_tplb0016e11	5M_Scaffold13678	5A	5M
97	5S-4	5S-4_M_4F	TCAGTACAAAGAGCCGAGCA	60	5S-4_tplb0016e11	5M_Scaffold13678	5A	5M	180 bp	180 bp	180 bp	180 bp
	5S-4	5S-4_M_4R	TTGTGTCTGTTGTATACTAC	60	5S-4_tplb0016e11	5M_Scaffold13678	5A	5M	185 bp	185 bp	185 bp	185 bp
									190 bp	Æ	190 bp	Æ
98	5S-5	5S-5_M_1F	ATCCAAACCCTCCATCATCA	60	5S-5_tplb0027f03	3M_Scaffold15235	3A	3M	288 bp	Æ	277 bp	Æ
	5S-5	5S-5_M_1R	GCACGCAGACCGGAGAGGGG	60	5S-5_tplb0027f03	3M_Scaffold15235	3A	3M
99	5S-5	5S-5_M_2F	GAAATGCACTTGTGCAACAATC	60	5S-5_tplb0027f03	3M_Scaffold15235	3A	3M	236 bp	262 bp	250 bp	Æ
	5S-5	5S-5_M_2R	CAGCTCGCGGCTCTCCTTGG	60	5S-5_tplb0027f03	3M_Scaffold15235	3A	3M	258 bp	Æ	Æ	Æ
100	5S-5	5S-5_M_5F	AAATGCACTTGTGCAACAATCT	60	5S-5_tplb0027f03	3M_Scaffold15235	3A	3M	285 bp	Æ	298 bp	Æ
	5S-5	5S-5_M_5R	TGCAGGTGGTCGGCCACCG	60	5S-5_tplb0027f03	3M_Scaffold15235	3A	3M
101	6L-1	6L-1_M_1F	TTTCTGCACCATCCTGTCTG	60	6L-1_tplb0016o11	6M_Scaffold5656	6A	6M	Æ	238 bp	239 bp	Æ
	6L-1	6L-1_M_1R	ATACCAAACAGAGCATACTA	60	6L-1_tplb0016o11	6M_Scaffold5656	6A	6M
102	6L-1	6L-1_M_2F	GCTGTCGGCATCTCCTACTT	60	6L-1_tplb0016o11	6M_Scaffold5656	6A	6M	365 bp	357 bp	365 bp	365 bp
	6L-1	6L-1_M_2R	TAAATCATGATGCTTGAGCT	60	6L-1_tplb0016o11	6M_Scaffold5656	6A	6M	374 bp	Æ	Æ	Æ
103	6L-1	6L-1_M_4F	TCCTGTCTGTGGCTTGTTGA	60	6L-1_tplb0016o11	6M_Scaffold5656	6A	6M	226 bp	226 bp	226 bp	226 bp
	6L-1	6L-1_M_4R	ATACCAAACAGAGCATACTA	60	6L-1_tplb0016o11	6M_Scaffold5656	6A	6M	232 bp	232 bp	232 bp	232 bp
104	6L-2	6L-2_M_2F	ACCAAGCAAGCACCAAGACT	60	6L-2_RFL_Contig2747	6M_Scaffold42415	6A	6M	223 bp	233 bp	230 bp	Æ
	6L-2	6L-2_M_2R	AGATGTTGCACGGGACTAGA	60	6L-2_RFL_Contig2747	6M_Scaffold42415	6A	6M	226 bp	Æ	236 bp	Æ
									236bp	Æ	Æ	Æ
105	6L-2	6L-2_M_3F	AAGCAAGCACCAAGACTCGT	60	6L-2_RFL_Contig2747	6M_Scaffold42415	6A	6M	Æ	335 bp	335 bp	Æ
	6L-2	6L-2_M_3R	TGCCTTCAGTACGATATATA	60	6L-2_RFL_Contig2747	6M_Scaffold42415	6A	6M
106	6L-2	6L-2_M_31F	AAGGATTTGAGTGGAGAGCATT	60	6L-2_RFL_Contig2747	6M_Scaffold42415	6A	6M	357 bp	357 bp	357 bp	357 bp
	6L-2	6L-2_M_31R	ACCTTCACACGCTGCGAGTG	60	6L-2_RFL_Contig2747	6M_Scaffold42415	6A	6M
107	6L-4	6L-4_M_3F	AAGTGACCCGCACATTATCC		6L-4_RFL_Contig4180	6M_Scaffold4056	6A	6M	354 bp	354 bp	352 bp	Æ
	6L-4	6L-4_M_3R	AGGGCGAAATTCAGAAACTA		6L-4_RFL_Contig4180	6M_Scaffold4056	6A	6M	358 bp	Æ	Æ	Æ
									403 bp	Æ	Æ	Æ
									408 bp	Æ	Æ	Æ
108	6L-4	6L-4_M_31F	TTCTGGCACACTCAAAGTCG		6L-4_RFL_Contig4180	6M_Scaffold4056	6A	6M	276 bp	284 bp	286 bp	Æ
	6L-4	6L-4_M_31R	CTTGCAAGGTTCTTGGAAAT		6L-4_RFL_Contig4180	6M_Scaffold4056	6A	6M	293 bp	288 bp	289 bp	Æ
									300 bp	Æ	296 bp	Æ
109	6L-4	6L-4_M_5F	TTCTGGCACACTCAAAGTCG		6L-4_RFL_Contig4180	6M_Scaffold4056	6A	6M	279 bp	289 bp	293 bp	Æ
	6L-4	6L-4_M_5R	TCTTGTCTTGCAAGGTTCTT		6L-4_RFL_Contig4180	6M_Scaffold4056	6A	6M	283 bp	293 bp	298 bp	Æ
									296 bp	Æ	Æ	Æ
									301 bp	Æ	Æ	Æ
									305 bp	Æ	Æ	Æ
									310 bp	Æ	Æ	Æ
110	6L-5	6L-5_M_1F	GGCGTCTACTCCATCAGCTC	60	6L-5_tplb0009a09	6M_Scaffold40315	6A	6M	375 bp	373 bp	373 bp	373 bp
	6L-5	6L-5_M_1R	AACTGCGGCCCACTCACACC	60	6L-5_tplb0009a09	6M_Scaffold40315	6A	6M	382 bp	Æ	Æ	Æ
									413 bp	Æ	Æ	Æ
111	6L-5	6L-5_M_3F	GTAGTGATCCAAGCCGGAAG	60	6L-5_tplb0009a09	6M_Scaffold40315	6A	6M	Æ	Æ	Æ	Æ
	6L-5	6L-5_M_3R	AGCAAGCATAATATTAATAG	60	6L-5_tplb0009a09	6M_Scaffold40315	6A	6M
112	6L-5	6L-5_M_4F	GGCGTCTACTCCATCAGCTC	60	6L-5_tplb0009a09	6M_Scaffold40315	6A	6M	283 bp	283 bp	283 bp	283 bp
	6L-5	6L-5_M_4R	CGACGCTGTGAGCGCAGATG	60	6L-5_tplb0009a09	6M_Scaffold40315	6A	6M	292 bp	292 bp	292 bp	292 bp
113	6S-1	6S-1_M_1F	GACGGTGAAAGCGAGAGAAT	60	6S-1_tplb0006a09	6M_Scaffold17478	6A	6M	Æ	295 bp	295 bp	300 bp
	6S-1	6S-1_M_1R	CGGCTAGGCTCACAAATAGT	60	6S-1_tplb0006a09	6M_Scaffold17478	6A	6M	Æ	300 bp	307 bp	311 bp
									Æ	307 bp	Æ	Æ
114	6S-1	6S-1_M_2F	GTGCGTGTGGAGTTTCTCCT	60	6S-1_tplb0006a09	6M_Scaffold17478	6A	6M	Æ	285 bp	284 bp	282 bp
	6S-1	6S-1_M_2R	GGAGAACGCGGCGGAAAATG	60	6S-1_tplb0006a09	6M_Scaffold17478	6A	6M
115	6S-1	6S-1_M_3F	CGGAGGGAGTACTTGACACG	60	6S-1_tplb0006a09	6M_Scaffold17478	6A	6M	Æ	318 bp	318 bp	Æ
	6S-1	6S-1_M_3R	CGGCTAGGCTCACAAATAGT	60	6S-1_tplb0006a09	6M_Scaffold17478	6A	6M	Æ	328 bp	328 bp	Æ
									Æ	Æ	340 bp	Æ
116	7L-1	7L-1_M_2F	CCCGGATGCCAATACTCTTA	60	7L-1_tplb0013b07	7M_Scaffold48783	7A	7M	302 bp	344 bp	344 bp	344 bp
	7L-1	7L-1_M_2R	AACTACCTTGACCCTAGAAT	60	7L-1_tplb0013b07	7M_Scaffold48783	7A	7M	335 bp	354 bp	354 bp	354 bp
									345 bp	Æ	Æ	Æ
117	7L-1	7L-1_M_3F	CAAACACCGAGCTCTTCCTT	60	7L-1_tplb0013b07	7M_Scaffold48783	7A	7M	Æ	Æ	Æ	Æ
	7L-1	7L-1_M_3R	AAATTGTAGCATATTTCGTA	60	7L-1_tplb0013b07	7M_Scaffold48783	7A	7M
118	7L-1	7L-1_M_31F	GCATCCAAGGTAATCGAAGC	60	7L-1_tplb0013b07	7M_Scaffold48783	7A	7M	222 bp	222 bp	222 bp	222 bp
	7L-1	7L-1_M_31R	ATTCCGTACTGGTACCTCCC	60	7L-1_tplb0013b07	7M_Scaffold48783	7A	7M	228 bp	228 bp	228 bp	228 bp
									230 bp	Æ	Æ	Æ
									235 bp	Æ	Æ	Æ
									249 bp	Æ	Æ	Æ
119	7L-2	7L-2_M_2F	TTGCGCCAAATAATAACACG	60	7L-2_tplb0061d08	7M_Scaffold29797	7A	7M	325 bp	318 bp	336 bp	318 bp
	7L-2	7L-2_M_2R	CTTAGAGAGAGAGGGAGAGG	60	7L-2_tplb0061d08	7M_Scaffold29797	7A	7M	329 bp	336 bp	339 bp	322 bp
120	7L-2	7L-2_M_3F	ACGGTTTGGATTTCTGATGG	60	7L-2_tplb0061d08	7M_Scaffold29797	7A	7M	312 bp	309 bp	312 bp	380 bp
	7L-2	7L-2_M_3R	CGAGCATCCGCTGAACGTGG	60	7L-2_tplb0061d08	7M_Scaffold29797	7A	7M	325 bp	Æ	325 bp	Æ
121	7L-2	7L-2_M_5F	CGATGGACGCAATAATCAGA	60	7L-2_tplb0061d08	7M_Scaffold29797	7A	7M	249 bp	254 bp	254 bp	226 bp
	7L-2	7L-2_M_5R	GCTAGGCTTAGAGAGAGAGG	60	7L-2_tplb0061d08	7M_Scaffold29797	7A	7M	Æ	257 bp	257 bp	Æ
122	7L-4	7L-4_M_1F	CGGTTCCGAAGACACAGAGT	60	7L-4_tplb0007o14	7M_Scaffold20129	7A	7M	Æ	Æ	Æ	Æ
	7L-4	7L-4_M_1R	TTCAATTGAGCAGCACCTCC	60	7L-4_tplb0007o14	7M_Scaffold20129	7A	7M
123	7L-4	7L-4_M_2F	TAGTGTGCTTGCTCGCTTGT	60	7L-4_tplb0007o14	7M_Scaffold20129	7A	7M	Æ	Æ	Æ	Æ
	7L-4	7L-4_M_2R	CAGCGCAAAGAGACGTTCGT	60	7L-4_tplb0007o14	7M_Scaffold20129	7A	7M
124	7L-4	7L-4_M_4F	TAGTGTGCTTGCTCGCTTGT	60	7L-4_tplb0007o14	7M_Scaffold20129	7A	7M	Æ	Æ	Æ	Æ
	7L-4	7L-4_M_4R	CAAAGAGACGTTCGTCCATC	60	7L-4_tplb0007o14	7M_Scaffold20129	7A	7M
125	7S-1	7S-1_M_1F	CCTTGGATGGTTCACAGGAT	60	7S-1_RFL_Contig4865	7M_Scaffold53988	7A	7M	301 bp	305 bp	301 bp	296 bp
	7S-1	7S-1_M_1R	ATTTGGAACTACCGGAGAAG	60	7S-1_RFL_Contig4865	7M_Scaffold53988	7A	7M	305 bp	Æ	305 bp	299 bp
									312 bp	Æ	Æ	Æ
126	7S-1	7S-1_M_2F	GTTGAGTGGCCAGAAGTTCC	60	7S-1_RFL_Contig4865	7M_Scaffold53988	7A	7M	350 bp	350 bp	350 bp	Æ
	7S-1	7S-1_M_2R	GCACTTTCCTACCTTATCAG	60	7S-1_RFL_Contig4865	7M_Scaffold53988	7A	7M
127	7S-1	7S-1_M_3F	TTCCAACAGGCTCTGCTTCT	60	7S-1_RFL_Contig4865	7M_Scaffold53988	7A	7M	287 bp	285 bp	285 bp	Æ
	7S-1	7S-1_M_3R	GGAAACAAGATCATCCATTG	60	7S-1_RFL_Contig4865	7M_Scaffold53988	7A	7M	292 bp	290 bp	290 bp	Æ
									379 bp	Æ	Æ	Æ
									383 bp	Æ	Æ	Æ
128	7S-2	7S-2_M_1F	TGTCGAACGAATTCAAGTGC	60	7S-2_tplb0021a05	7M_Scaffold19769	7A	7M	298 bp	298 bp	298 bp	Æ
	7S-2	7S-2_M_1R	ACAAAAGCCATCAGTATACT	60	7S-2_tplb0021a05	7M_Scaffold19769	7A	7M
129	7S-2	7S-2_M_3F	GTCTCCACCCGCCCTATC	60	7S-2_tplb0021a05	7M_Scaffold19769	7A	7M	Æ	Æ	Æ	Æ
	7S-2	7S-2_M_3R	CTAATACATTACAGTTTACA	60	7S-2_tplb0021a05	7M_Scaffold19769	7A	7M
130	7S-2	7S-2_M_41F	TGTCGAACGAATTCAAGTGC	60	7S-2_tplb0021a05	7M_Scaffold19769	7A	7M	276 bp	276 bp	276 bp	Æ
	7S-2	7S-2_M_41R	TCATCCAGGACAGGAAAAC	60	7S-2_tplb0021a05	7M_Scaffold19769	7A	7M	280 bp	Æ	280 bp	Æ
131	7S-3	7S-3_M_1F	ATTGCTCTTCCCGCTGAA	60	7S-3_tplb0006n08	7M_Scaffold30529	7A	7M	152 bp	166 bp	166 bp	169 bp
	7S-3	7S-3_M_1R	ACGCTCAAGGGCCACGTCGA	60	7S-3_tplb0006n08	7M_Scaffold30529	7A	7M	162 bp	Æ	Æ	337 bp
									Æ	Æ	Æ	426 bp
132	7S-3	7S-3_M_3F	ATTGCTCTTCCCGCTGAA	60	7S-3_tplb0006n08	7M_Scaffold30529	7A	7M	257 bp	Æ	Æ	264 bp
	7S-3	7S-3_M_3R	TCCGACCTGCTCGGCAGCA	60	7S-3_tplb0006n08	7M_Scaffold30529	7A	7M	262 bp	262 bp	262 bp	Æ
									Æ	267 bp	267 bp	Æ
133	7S-3	7S-3_M_4F	AAACCAGGCAACACAAGGAC	60	7S-3_tplb0006n08	7M_Scaffold30529	7A	7M	350 bp	350 bp	350 bp	350 bp
	7S-3	7S-3_M_4R	ATCTTGGCGCAGACGGCGTTC	60	7S-3_tplb0006n08	7M_Scaffold30529	7A	7M
134	7S-4	7S-4_M_1F	ATGACAAGCCCATGAAGCTC	60	7S-4_tplb0015e09	7M_Scaffold204	7A	7M	203 bp	203 bp	203 bp	Æ
	7S-4	7S-4_M_1R	AGATCACTGCATCTCTTTTGT	60	7S-4_tplb0015e09	7M_Scaffold204	7A	7M
135	7S-4	7S-4_M_31F	TTCCGCAGCATAGTATTCCA	60	7S-4_tplb0015e09	7M_Scaffold204	7A	7M	204 bp	204 bp	204 bp	Æ
	7S-4	7S-4_M_31R	TGCATATCTCCCCGGAAACTG	60	7S-4_tplb0015e09	7M_Scaffold204	7A	7M	206 bp	206 bp	206 bp	Æ
									209 bp	Æ	209 bp	Æ
136	7S-4	7S-4_M_5F	TTTGTCCTCGCTTCACCTTT	60	7S-4_tplb0015e09	7M_Scaffold204	7A	7M	309 bp	309 bp	309 bp	308 bp
	7S-4	7S-4_M_5R	AACCGAGTGCGACGAGCCCC	60	7S-4_tplb0015e09	7M_Scaffold204	7A	7M
Presence/absence polymorphism between wheat and Aegilops				16
size polymorphism between wheat and Aegilops				52
			Total:	68

## Sheet: 138 U-genom contig markers
	cDNA probe	primer	sequence	Ta (oC)	wheat EST	Aegilops contig	EST position on wheat chromosome	Chromosomal position of Aegilops contig	Mv9kr1 (AABBDD)	Ae. biuncialis (UUMM)	Ae. comosa (MM)	Ae. umbellulata (UU)
1	1L-1	1L-1_U_1F	GCCGTACTTCTGTCCTCCAG	60	1L-1_tplb0013a02	jcf7180008681329_1u	1A	1U	327 bp	327 bp	327 bp	327 bp
	1L-1	1L-1_U_1R	CCTACTGGCTTTCAGCAGGC	60	1L-1_tplb0013a02	jcf7180008681329_1u	1A	1U
2	1L-1	1L-1_U_2F	GCACGACATACCAAGAAGCA	60	1L-1_tplb0013a02	jcf7180008681329_1u	1A	1U	Æ	324 bp	Æ	324 bp
	1L-1	1L-1_U_2R	TTATGTGTAATGCTGAAGGG	60	1L-1_tplb0013a02	jcf7180008681329_1u	1A	1U
3	1L-1	1L-1_U_4F	CGTTTGTGTTCAACGACCAG	60	1L-1_tplb0013a02	jcf7180008681329_1u	1A	1U	322 bp	322 bp	322 bp	322 bp
	1L-1	1L-1_U_4R	TGATAGAGGAAAAGGTGTCC	60	1L-1_tplb0013a02	jcf7180008681329_1u	1A	1U
4	1L-2	1L-2_U_4F	GGGCAAGACGTATGTGAGGT	60	1L-2_tplb0029f23	jcf7180008813413_1u	1A	1U	Æ	Æ	Æ	Æ
	1L-2	1L-2_U_4R	TTCATATCTGCACCTTAATT	60	1L-2_tplb0029f23	jcf7180008813413_1u	1A	1U
5	1L-2	1L-2_U_1F	CCAAATTATGCTTGGTGCTG	60	1L-2_tplb0029f23	jcf7180008813413_1u	1A	1U	244 bp	Æ	244 bp	244 bp
	1L-2	1L-2_U_1R	AATATGATCAAGCAATACAG	60	1L-2_tplb0029f23	jcf7180008813413_1u	1A	1U
6	1L-2	1L-2_U_3F	GCCAGATAAGATGCCCTCAG	60	1L-2_tplb0029f23	jcf7180008813413_1u	1A	1U	190 bp	Æ	190 bp	190 bp
	1L-2	1L-2_U_3R	ATCCTTTTCCAATGCCATTC	60	1L-2_tplb0029f23	jcf7180008813413_1u	1A	1U	203 bp	Æ	203 bp	203 bp
7	1S-1	1S-1_U_1F	TGCGCCTGACAGTCTCTG	60	1S-1_RFL_Contig4104	jcf7180008733155_1u	1A	1U	456 bp	350 bp	Æ	350 bp
	1S-1	1S-1_U_1R	GTGGCCATGGATATGCAGCA	60	1S-1_RFL_Contig4104	jcf7180008733155_1u	1A	1U
8	1S-1	1S-1_U_3F	TGCGCCTGACAGTCTCTG	60	1S-1_RFL_Contig4104	jcf7180008733155_1u	1A	1U	432 bp	432 bp	Æ	322 bp
	1S-1	1S-1_U_3R	GCAAGTGGCTATGCGGCTAG	60	1S-1_RFL_Contig4104	jcf7180008733155_1u	1A	1U		322 bp	Æ	Æ
9	1S-1	1S-1_U_2F	CAGCTCCCATATCTCCCTCA	60	1S-1_RFL_Contig4104	jcf7180008733155_1u	1A	1U	Æ	360 bp	Æ	360 bp
	1S-1	1S-1_U_2R	GATCGATGACCGTTGCCGGC	60	1S-1_RFL_Contig4104	jcf7180008733155_1u	1A	1U
10	1S-2	1S-2_U_1F	GCAACCAAGGTTGGCATATT	60	1S-2_RFL_Contig3261	jcf7180008759691_1u	1A	1U	357 bp	Æ	357 bp	357 bp
	1S-2	1S-2_U_1R	TGCTCACTACTTGAATTCAT	60	1S-2_RFL_Contig3261	jcf7180008759691_1u	1A	1U
11	1S-2	1S-2_U_2F	GCAACCAAGGTTGGCATATT	60	1S-2_RFL_Contig3261	jcf7180008759691_1u	1A	1U	Æ	346 bp	Æ	346 bp
	1S-2	1S-2_U_2R	TGAATTCATATTCACCACGG	60	1S-2_RFL_Contig3261	jcf7180008759691_1u	1A	1U
12	1S-2	1S-2_U_4F	CTGCATGTTGCACCTGTGAT	60	1S-2_RFL_Contig3261	jcf7180008759691_1u	1A	1U	301 bp	303 bp	Æ	303 bp
	1S-2	1S-2_U_4R	CGTTTCTTCTTTGGTCCTCT	60	1S-2_RFL_Contig3261	jcf7180008759691_1u	1A	1U	314 bp			316 bp
13	1S-3	1S-3_U_2F	CAAAGGGCTGTTATGGAAGC	60	1S-3_tplb0048d21	jcf7180008738089_1u	1A	1U	338 bp	338 bp	338 bp	338 bp
	1S-3	1S-3_U_2R	AGAATTTGATTGTCTTATGTG	60	1S-3_tplb0048d21	jcf7180008738089_1u	1A	1U	348 bp	348 bp	348 bp	348 bp
14	1S-3	1S-3_U_3F	GCTTCTGCCGATTGATTGA	60	1S-3_tplb0048d21	jcf7180008738089_1u	1A	1U	375 bp	Æ	375 bp	375 bp
	1S-3	1S-3_U_3R	GAAATGATGGCCGCCTTCCC	60	1S-3_tplb0048d21	jcf7180008738089_1u	1A	1U
15	1S-3	1S-3_U_5F	TAGATCCACCATGCCAGCTT	60	1S-3_tplb0048d21	jcf7180008738089_1u	1A	1U	375 bp	375 bp	375 bp	375 bp
	1S-3	1S-3_U_5R	TTGATTGTCTTATGTGCTTAC	60	1S-3_tplb0048d21	jcf7180008738089_1u	1A	1U
16	2L-1	2L-1_U_1F	CTGGTTAGTGAGGCGGTAGC	60	2L-1_tplb0007l09	scf7180031468319_2u	2A	2U	258 bp	245 bp	245 bp	245 bp
	2L-1	2L-1_U_1R	TTTCAGAAGAAAGAAGTCGG	60	2L-1_tplb0007l09	scf7180031468319_2u	2A	2U
17	2L-1	2L-1_U_4F	CACACATCAACAGCTCAGCA	60	2L-1_tplb0007l09	scf7180031468319_2u	2A	2U	376 bp	376 bp	376 bp	376 bp
	2L-1	2L-1_U_4R	AAATATCGAGATGGCTAAGC	60	2L-1_tplb0007l09	scf7180031468319_2u	2A	2U	387 bp	387 bp	387 bp	387 bp
18	2L-1	2L-1_U_5F	TTTGTCGCTCCATCAATGAC	60	2L-1_tplb0007l09	scf7180031468319_2u	2A	2U	267 bp	267 bp	267 bp	267 bp
	2L-1	2L-1_U_5R	CGTGATGAGAAAAATATCGA	60	2L-1_tplb0007l09	scf7180031468319_2u	2A	2U	279 bp	279 bp	279 bp	279 bp
19	2L-3	2L-3_U_2F	CACAATCCAGTCTTGGCTCA	60	2L-3_tplb0004a16	scf7180031639175_2u	2A	2U	351 bp	351 bp	351 bp	351 bp
	2L-3	2L-3_U_2R	TCGTAGGCATGAACACTCAC	60	2L-3_tplb0004a16	scf7180031639175_2u	2A	2U	356 bp	356 bp	356 bp	356 bp
20	2L-3	2L-3_U_4F	CACTGGAAACTGGTCCAACA	60	2L-3_tplb0004a16	scf7180031639175_2u	2A	2U	Æ	Æ	Æ	Æ
	2L-3	2L-3_U_4R	CTCATTCCATAAGAATTAAC	60	2L-3_tplb0004a16	scf7180031639175_2u	2A	2U
21	2L-3	2L-3_U_5F	CTGGTCCAACAGTTGCATGT	60	2L-3_tplb0004a16	scf7180031639175_2u	2A	2U	375 bp	375 bp	375 bp	375 bp
	2L-3	2L-3_U_5R	AGCACCCATTAATAAATCTG	60	2L-3_tplb0004a16	scf7180031639175_2u	2A	2U	385 bp	385 bp	385 bp	385 bp
22	2L-4	2L-4_U_3F	AACAGTGGTCCGGAAGAGAA	60	2L-4_RFL_Contig2396	jcf7180008029869_6u	2A	2U	Æ	Æ	Æ	Æ
	2L-4	2L-4_U_3R	GGACAATAATAAATTTCTTC	60	2L-4_RFL_Contig2396	jcf7180008029869_6u	2A	2U
23	2L-4	2L-4_U_4F	GAAACAGTGGTCCGGAAGAG	60	2L-4_RFL_Contig2396	jcf7180008029869_6u	2A	2U	Æ	Æ	Æ	Æ
	2L-4	2L-4_U_4R	GGACAATAATAAATTTCTTC	60	2L-4_RFL_Contig2396	jcf7180008029869_6u	2A	2U
24	2L-4	2L-4_U_2F	GCAAGTACTCAACAGCAGAGCA	60	2L-4_RFL_Contig2396	jcf7180008029869_6u	2A	2U	336 bp	336 bp	336 bp	336 bp
	2L-4	2L-4_U_2R	GACCAGCGGCAATTGTTGTT	60	2L-4_RFL_Contig2396	jcf7180008029869_6u	2A	2U
25	2S-4	2S-4_U_1F	CCCATGGGAGGTAAGAAGGT	60	2S-4_tplb0012l12	scf7180031620656_2u	2A	2U	258 bp	264 bp	264 bp	264 bp
	2S-4	2S-4_U_1R	GACAGATGTCTGGACATTGC	60	2S-4_tplb0012l12	scf7180031620656_2u	2A	2U	269 bp	276 bp	276 bp	276 bp
26	2S-4	2S-4_U_2F	CAGTCAGCTGGTGGATCTGA	60	2S-4_tplb0012l12	scf7180031620656_2u	2A	2U	198 bp	198 bp	198 bp	198 bp
	2S-4	2S-4_U_2R	CTTCCACAGGCTGCCAAACA	60	2S-4_tplb0012l12	scf7180031620656_2u	2A	2U	211 bp	211 bp	211 bp	211 bp
27	2S-4	2S-4_U_3F	CAACTTGCACCTGCATGAGT	60	2S-4_tplb0012l12	scf7180031620656_2u	2A	2U	239 bp	239 bp	239 bp	239 bp
	2S-4	2S-4_U_3R	TTCCACAGGCTGCCAAACAG	60	2S-4_tplb0012l12	scf7180031620656_2u	2A	2U	245 bp	245 bp	245 bp	245 bp
28	3L-1	3L-1_U_2F	CTTCACCACCAACCTTGCTT	60	3L-1_RFL_Contig825	scf7180011480014_3u	3A	3U	Æ	Æ	Æ	Æ
	3L-1	3L-1_U_2R	GAGCGCCTTGCATGCCTGTG	60	3L-1_RFL_Contig825	scf7180011480014_3u	3A	3U
29	3L-1	3L-1_U_4F	CTTCACCACCAACCTTGCTT	60	3L-1_RFL_Contig825	scf7180011480014_3u	3A	3U	Æ	Æ	Æ	Æ
	3L-1	3L-1_U_4R	CGGGTTGGAGTTGACGAGCA	60	3L-1_RFL_Contig825	scf7180011480014_3u	3A	3U
30	3L-1	3L-1_U_5F	TCCTCTTCACCACCAACCTT	60	3L-1_RFL_Contig825	scf7180011480014_3u	3A	3U	Æ	Æ	Æ	Æ
	3L-1	3L-1_U_5R	GAGCGCCTTGCATGCCTGTG	60	3L-1_RFL_Contig825	scf7180011480014_3u	3A	3U
31	3L-2	3L-2_U_1F	ACGTACGCAGCAGGATAAGG	60	3L-2_tplb0045e08	scf7180011429542_3u	3A	3U	Æ	213 bp	Æ	213 bp
	3L-2	3L-2_U_1R	GTGGGTCGGGTCGGGACGGG	60	3L-2_tplb0045e08	scf7180011429542_3u	3A	3U
32	3L-2	3L-2_U_2F	GAGCGGCATACTCCTCACAT	60	3L-2_tplb0045e08	scf7180011429542_3u	3A	3U	Æ	367 bp	Æ	367 bp
	3L-2	3L-2_U_2R	GGGCAACCACGGCTGCTAAC	60	3L-2_tplb0045e08	scf7180011429542_3u	3A	3U
33	3L-2	3L-2_U_4F	GTGCCACAGTTGCAAGTCAT	60	3L-2_tplb0045e08	scf7180011429542_3u	3A	3U	Æ	352 bp	Æ	352 bp
	3L-2	3L-2_U_4R	GCAGGCCTGACCAATGCCGA	60	3L-2_tplb0045e08	scf7180011429542_3u	3A	3U
34	3L-3	3L-3_U_1F	CACTAGCAGCCCACTGTTCA	60	3L-3_RFL_Contig5929	scf7180011470268_3u	3A	3U	378 bp	378 bp	378 bp	378 bp
	3L-3	3L-3_U_1R	TATCCTCTGCAGGGTGTATT	60	3L-3_RFL_Contig5929	scf7180011470268_3u	3A	3U	388 bp	388 bp	388 bp	388 bp
35	3L-3	3L-3_U_2F	AAATTTGCAACACGGGATGT	60	3L-3_RFL_Contig5929	scf7180011470268_3u	3A	3U	281 bp	281 bp	281 bp	281 bp
	3L-3	3L-3_U_2R	TATCCTCTGCAGGGTGTATT	60	3L-3_RFL_Contig5929	scf7180011470268_3u	3A	3U
36	3L-3	3L-3_U_3F	TTGCTTGTTTCATCCAGTTCC	60	3L-3_RFL_Contig5929	scf7180011470268_3u	3A	3U	Æ	146 bp	Æ	146 bp
	3L-3	3L-3_U_3R	AAGAGTGACATGTTTCTGAATATC	60	3L-3_RFL_Contig5929	scf7180011470268_3u	3A	3U
37	3L-3	3L-3_U_4F	TTGCAAGTTCCCTCAATGG	60	3L-3_RFL_Contig5929	scf7180011470268_3u	3A	3U	Æ	193 bp	Æ	193 bp
	3L-3	3L-3_U_4R	AAGAGTGACATGTTTCTGAATATC	60	3L-3_RFL_Contig5929	scf7180011470268_3u	3A	3U	Æ	197 bp	Æ	197 bp
38	3L-3	3L-3_U_5F	CACTAGCAGCCCACTGTTCA	60	3L-3_RFL_Contig5929	scf7180011470268_3u	3A	3U	348 bp	333 bp	333 bp	Æ
	3L-3	3L-3_U_5R	CCTTTCGGCCTTACACTAAT	60	3L-3_RFL_Contig5929	scf7180011470268_3u	3A	3U	357 bp	345 bp	345 bp	Æ
39	3L-3	3L-3_U_8F	TGGTATAATCGCGTCTGCTG	60	3L-3_RFL_Contig5929	scf7180011470268_3u	3A	3U	Æ	351 bp	Æ	351 bp
	3L-3	3L-3_U_8R	AGAAATAATTAAGACACTGC	60	3L-3_RFL_Contig5929	scf7180011470268_3u	3A	3U
40	3L-3	3L-3_U_9F	TGGTATAATCGCGTCTGCTG	60	3L-3_RFL_Contig5929	scf7180011470268_3u	3A	3U	Æ	355 bp	Æ	355 bp
	3L-3	3L-3_U_9R	GTGAGAAATAATTAAGACAC	60	3L-3_RFL_Contig5929	scf7180011470268_3u	3A	3U
41	3S-1	3S-1_U_3F	GATTCCACCCAGTAGCAAGC	60	3S-1_tplb0014n06	scf7180011430434_3u	3A	3U	Æ	287 bp	Æ	287 bp
	3S-1	3S-1_U_3R	GCACCGTTCGCGCGCGAG	60	3S-1_tplb0014n06	scf7180011430434_3u	3A	3U
42	3S-1	3S-1_U_4F	ATCTCCCACCAGCCACATT	60	3S-1_tplb0014n06	scf7180011430434_3u	3A	3U	Æ	162 bp	Æ	162 bp
	3S-1	3S-1_U_4R	GATGCACCGTTCGCGCGCG	60	3S-1_tplb0014n06	scf7180011430434_3u	3A	3U
43	3S-1	3S-1_U_5F	GTGATTCCACCCAGTAGCAAG	60	3S-1_tplb0014n06	scf7180011430434_3u	3A	3U	Æ	292 bp	Æ	292 bp
	3S-1	3S-1_U_5R	GATGCACCGTTCGCGCGCG	60	3S-1_tplb0014n06	scf7180011430434_3u	3A	3U
44	3S-3	3S-3_U_1F	TGGAAACACACACACGGACT	60	3S-3_tplb0004j16	scf7180011394308_3u	3A	3U	Æ	Æ	Æ	Æ
	3S-3	3S-3_U_1R	TGGAGATGCCGCTGGTCA	60	3S-3_tplb0004j16	scf7180011394308_3u	3A	3U
45	3S-3	3S-3_U_2F	CAACGGCTACTTTCCCAGTG	60	3S-3_tplb0004j16	scf7180011394308_3u	3A	3U	Æ	Æ	Æ	Æ
	3S-3	3S-3_U_2R	CATAATCACACCAGGCCGCG	60	3S-3_tplb0004j16	scf7180011394308_3u	3A	3U
46	3S-3	3S-3_U_3F	TCATTCCGCACCTCGAAC	60	3S-3_tplb0004j16	scf7180011394308_3u	3A	3U	Æ	Æ	Æ	Æ
	3S-3	3S-3_U_3R	CGCCCACGCGCCTCGGCG	60	3S-3_tplb0004j16	scf7180011394308_3u	3A	3U
47	3S-3	3S-3_U_4F	AGTTCTTCACAGGCCACAGG	60	3S-3_tplb0004j16	scf7180011394308_3u	3A	3U	229 bp	205 bp	Æ	206 bp
	3S-3	3S-3_U_4R	AAAGTTGAGTCATCTATTTTG	60	3S-3_tplb0004j16	scf7180011394308_3u	3A	3U
48	3S-3	3S-3_U_5F	ATAACAACGGCCCATCATGT	60	3S-3_tplb0004j16	scf7180011394308_3u	3A	3U	Æ	Æ	Æ	Æ
	3S-3	3S-3_U_5R	TACAATATAATTCTATTCATT	60	3S-3_tplb0004j16	scf7180011394308_3u	3A	3U
49	3S-3	3S-3_U_6F	AAGTGCAATGCCAACCTTTC	60	3S-3_tplb0004j16	scf7180011394308_3u	3A	3U	Æ	Æ	Æ	Æ
	3S-3	3S-3_U_6R	TACAATATAATTCTATTCATT	60	3S-3_tplb0004j16	scf7180011394308_3u	3A	3U
50	3S-4	3S-4_U_2F	AATGCCCTCATCAAGGACAC	60	3S-4_tplb0001g16	scf7180012009672_7u	3A	7U	Æ	282 bp	Æ	282 bp
	3S-4	3S-4_U_2R	TATGGATGGCAATTGTTTAT	60	3S-4_tplb0001g16	scf7180012009672_7u	3A	7U
51	3S-4	3S-4_U_4F	TTATGACCGGGAAGAACACC	60	3S-4_tplb0001g16	scf7180012009672_7u	3A	7U	Æ	251 bp	Æ	251 bp
	3S-4	3S-4_U_4R	TATGGATGGCAATTGTTTAT	60	3S-4_tplb0001g16	scf7180012009672_7u	3A	7U
52	3S-4	3S-4_U_5F	CTTCGTTTATGACCGGGAAG	60	3S-4_tplb0001g16	scf7180012009672_7u	3A	7U	220 bp	179 bp	220 bp	179 bp
	3S-4	3S-4_U_5R	GAGCAGATATAGCTTGGTTTAC	60	3S-4_tplb0001g16	scf7180012009672_7u	3A	7U
53	4L-1	4L-1_U_3F	ACTAGTCGCCGCACAATTTC	60	4L-1_RFL_Contig6130	jcf7180008020620_6u	4A	6U	Æ	Æ	Æ	Æ
	4L-1	4L-1_U_3R	CCTATAAAGATATTCAGAAC	60	4L-1_RFL_Contig6130	jcf7180008020620_6u	4A	6U
54	4L-1	4L-1_U_4F	ACTAGTCGCCGCACAATTTC	60	4L-1_RFL_Contig6130	jcf7180008020620_6u	4A	6U	Æ	Æ	Æ	Æ
	4L-1	4L-1_U_4R	TTACCTCATTTAATGAACTC	60	4L-1_RFL_Contig6130	jcf7180008020620_6u	4A	6U
55	4L-1	4L-1_U_5F	TTCAGCTGCGGATCATCATA	60	4L-1_RFL_Contig6130	jcf7180008020620_6u	4A	6U	245 bp	233 bp	245 bp	Æ
	4L-1	4L-1_U_5R	GTCAAAACGACATTGAATAA	60	4L-1_RFL_Contig6130	jcf7180008020620_6u	4A	6U	Æ	248 bp	Æ	Æ
56	4L-2	4L-2_U_3F	TGTTGGGTAGCGGATTGATT	60	4L-2_tplb0033b21	scf7180015083766_4u	4A	4U	242 bp	246 bp	246 bp	246 bp
	4L-2	4L-2_U_3R	ATGCGCTGTCGTAACCGGTT	60	4L-2_tplb0033b21	scf7180015083766_4u	4A	4U	246 bp	250 bp	Æ	250 bp
57	4L-2	4L-2_U_4F	GCCTAGCACAGCCAACTTGT	60	4L-2_tplb0033b21	scf7180015083766_4u	4A	4U	182 bp	187 bp	184 bp	187 bp
	4L-2	4L-2_U_4R	ATCACTTCATGATAAGCTGG	60	4L-2_tplb0033b21	scf7180015083766_4u	4A	4U
58	4L-2	4L-2_U_5F	GGATTGATTTGGCCTAGCAC	60	4L-2_tplb0033b21	scf7180015083766_4u	4A	4U	243 bp	235 bp	Æ	235 bp
	4L-2	4L-2_U_5R	ATCACTTCATGATAAGCTGG	60	4L-2_tplb0033b21	scf7180015083766_4u	4A	4U	248 bp
59	4L-3	4L-3_U_1F	GAGGTTGACTGCCCTGTTTC	60	4L-3_RFL_Contig5926	scf7180015058494_4u	4A	4U	232 bp	237 bp	Æ	237 bp
	4L-3	4L-3_U_1R	CTCTCAACATTGTAAAGTGT	60	4L-3_RFL_Contig5926	scf7180015058494_4u	4A	4U	239 bp	Æ	Æ	Æ
									244 bp	Æ	Æ	Æ
									252 bp	Æ	Æ	Æ
									282 bp	Æ	Æ	Æ
60	4L-3	4L-3_U_3F	GAGGTTGACTGCCCTGTTTC	60	4L-3_RFL_Contig5926	scf7180015058494_4u	4A	4U	328 bp	322 bp	Æ	322 bp
	4L-3	4L-3_U_3R	CCAAACAGATAATGTGTACC	60	4L-3_RFL_Contig5926	scf7180015058494_4u	4A	4U	335 bp	334 bp	Æ	334 bp
61	4L-3	4L-3_U_4F	CCCACGCTGACGTATAAAGG	60	4L-3_RFL_Contig5926	scf7180015058494_4u	4A	4U	196 bp	196 bp	196 bp	194 bp
	4L-3	4L-3_U_4R	TCTCAACATTGTAAAGTGTG	60	4L-3_RFL_Contig5926	scf7180015058494_4u	4A	4U	204 bp	204 bp	204 bp	198 bp
									210 bp	210 bp	210 bp	202 bp
									217 bp	217 bp	217 bp	208 bp
62	4S-1	4S-1_U_1F	ATAGCTTGGGCAGAGCGTAG	60	4S-1_RFL_Contig1111	jcf7180007993559_6u	4A	6U	Æ	254 bp	Æ	254 bp
	4S-1	4S-1_U_1R	CTTTCTAGGCATTTCAAATGAAC	60	4S-1_RFL_Contig1111	jcf7180007993559_6u	4A	6U	Æ	Æ	Æ	289 bp
63	4S-1	4S-1_U_2F	TGGATACCTTGCATTGCTGA	60	4S-1_RFL_Contig1111	jcf7180007993559_6u	4A	6U	309 bp	309 bp	309 bp	309 bp
	4S-1	4S-1_U_2R	CTAGCTTGCCTTTGCTCCTT	60	4S-1_RFL_Contig1111	jcf7180007993559_6u	4A	6U	322 bp	322 bp	322 bp	322 bp
64	4S-1	4S-1_U_5F	GTTTGCTTGCCATGTTCATC	60	4S-1_RFL_Contig1111	jcf7180007993559_6u	4A	6U	Æ	231 bp	Æ	231 bp
	4S-1	4S-1_U_5R	CTTTCTAGGCATTTCAAATGAAC	60	4S-1_RFL_Contig1111	jcf7180007993559_6u	4A	6U	Æ	Æ	Æ	268 bp
65	4S-2	4S-2_U_2F	TCTTCAGCGTTCTTCCAACA	60	4S-2_tplb0014k23	jcf7180008083930_6u	4A	6U	319 bp	311 bp	311 bp	311 bp
	4S-2	4S-2_U_2R	ATGTTGTGGTGGCCTGTGAG	60	4S-2_tplb0014k23	jcf7180008083930_6u	4A	6U	379 bp	317 bp	317 bp	317 bp
66	4S-2	4S-2_U_3F	GCAAGGAGACGAGGAAAGTG	60	4S-2_tplb0014k23	jcf7180008083930_6u	4A	6U	Æ	255 bp	Æ	255 bp
	4S-2	4S-2_U_3R	GTCTCCTTGATATTTTATGC	60	4S-2_tplb0014k23	jcf7180008083930_6u	4A	6U	Æ	Æ	Æ	261 bp
67	4S-2	4S-2_U_4F	GGAGCTCATCTTCAGCGTTC	60	4S-2_tplb0014k23	jcf7180008083930_6u	4A	6U	238 bp	238 bp	238 bp	238 bp
	4S-2	4S-2_U_4R	CCTCTGAATTGACATCATCT	60	4S-2_tplb0014k23	jcf7180008083930_6u	4A	6U
68	4S-3	4S-3_U_1F	TTTGTGCTCCAAATGCAGAG	60	4S-3_tplb0013i03	scf7180016124864_5u	5A	5U	189 bp	189 bp	189 bp	189 bp
	4S-3	4S-3_U_1R	TTCACTGCACTCCAACTTG	60	4S-3_tplb0013i03	scf7180016124864_5u	5A	5U	194 bp	194 bp	194 bp	194 bp
									201 bp	201 bp	201 bp	201 bp
69	4S-3	4S-3_U_2F	TCTGCTTGGCTCATTTGTTG	60	4S-3_tplb0013i03	scf7180016124864_5u	5A	5U	248 bp	248 bp	248 bp	248 bp
	4S-3	4S-3_U_2R	CAAGATCTCCAAGCTCTTCAC	60	4S-3_tplb0013i03	scf7180016124864_5u	5A	5U	256 bp	256 bp	256 bp	256 bp
70	4S-3	4S-3_U_3F	GCCTTCAGAATTCAGCGTTC	60	4S-3_tplb0013i03	scf7180016124864_5u	5A	5U	244 bp	244 bp	244 bp	244 bp
	4S-3	4S-3_U_3R	TTCTATGCTTCGGATGTTAT	60	4S-3_tplb0013i03	scf7180016124864_5u	5A	5U	250 bp	250 bp	250 bp	250 bp
71	4S-4	4S-4_U_1F	ATCTGCTTGGTTTGGGCTTT	60	4S-4_tplb0043m19	jcf7180008086828_6u	4A	6U	314 bp	Æ	Æ	312 bp
	4S-4	4S-4_U_1R	ACCGGAAGAACGTGCCCGCG	60	4S-4_tplb0043m19	jcf7180008086828_6u	4A	6U
72	4S-4	4S-4_U_3F	CCAAAGATGAGCTTCCGTTG	60	4S-4_tplb0043m19	jcf7180008086828_6u	4A	6U	319 bp	319 bp	Æ	319 bp
	4S-4	4S-4_U_3R	ACCTAGGAGAAATAGTTACG	60	4S-4_tplb0043m19	jcf7180008086828_6u	4A	6U	331 bp	331 bp	Æ	331 bp
73	4S-4	4S-4_U_4F	CCCGAAGTGGTTCAGAAGAT	60	4S-4_tplb0043m19	jcf7180008086828_6u	4A	6U	284 bp	284 bp	284 bp	284 bp
	4S-4	4S-4_U_4R	ACCTAGGAGAAATAGTTACG	60	4S-4_tplb0043m19	jcf7180008086828_6u	4A	6U	287 bp	287 bp	287 bp	287 bp
									295 bp	295 bp	295 bp	295 bp
74	5L-1	5L-1_U_3F	GTGGGCATTTCTCTGAATCG	60	5L-1_tplb0014l23	scf7180031472691_2u	5A	2U	282 bp	Æ	Æ	Æ
	5L-1	5L-1_U_3R	GGATTATGTTCTTCGTCAGC	60	5L-1_tplb0014l23	scf7180031472691_2u	5A	2U
75	5L-1	5L-1_U_4F	CGCGTATGTTGACCAAATCA	60	5L-1_tplb0014l23	scf7180031472691_2u	5A	2U	368 bp	Æ	Æ	Æ
	5L-1	5L-1_U_4R	ATTTTGAATAAACTGGAGCA	60	5L-1_tplb0014l23	scf7180031472691_2u	5A	2U	380 bp
76	5L-1	5L-1_U_5F	GGGCATTTCTCTGAATCGAC	60	5L-1_tplb0014l23	scf7180031472691_2u	5A	2U	292 bp	Æ	Æ	Æ
	5L-1	5L-1_U_5R	ATGCTCCTCGTTTGGATTAT	60	5L-1_tplb0014l23	scf7180031472691_2u	5A	2U
77	5L-2	5L-2_U_1F	TGAATCTGATGTGGCTCCTG	60	5L-2_RFL_Contig2504	scf7180031467599_2u	5A	2U	227 bp	227 bp	227 bp	227 bp
	5L-2	5L-2_U_1R	ATGTCTCATCTGACGTGGCG	60	5L-2_RFL_Contig2504	scf7180031467599_2u	5A	2U
78	5L-2	5L-2_U_3F	TGAATCTGATGTGGCTCCTG	60	5L-2_RFL_Contig2504	scf7180031467599_2u	5A	2U	182 bp	182 bp	182 bp	182 bp
	5L-2	5L-2_U_3R	CTTAACTCCAGATTCCAATG	60	5L-2_RFL_Contig2504	scf7180031467599_2u	5A	2U	194 bp	194 bp	194 bp	194 bp
79	5L-2	5L-2_U_4F	GCTCCTGAAGCTGGTGATGT	60	5L-2_RFL_Contig2504	scf7180031467599_2u	5A	2U	211 bp	211 bp	211 bp	211 bp
	5L-2	5L-2_U_4R	ATGTCTCATCTGACGTGGCG	60	5L-2_RFL_Contig2504	scf7180031467599_2u	5A	2U
80	5L-3	5L-3_U_2F	AGAGCAGAGCAGAGCAGGTT	60	5L-3_RFL_Contig5150	scf7180016195279_5u	5A	3U	176 bp	172 bp	172 bp	172 bp
	5L-3	5L-3_U_2R	TGCACCAACCGATCGCCATC	60	5L-3_RFL_Contig5150	scf7180016195279_5u	5A	3U	184 bp
81	5L-3	5L-3_U_3F	GATCACACAACGACCGACAC	60	5L-3_RFL_Contig5150	scf7180016195279_5u	5A	3U	306 bp
	5L-3	5L-3_U_3R	ACCACCACCCTCCGGCCTGA	60	5L-3_RFL_Contig5150	scf7180016195279_5u	5A	3U	Æ	319 bp	Æ	319 bp
82	5L-3	5L-3_U_5F	GGCTGGATTCCTCTCTCTCC	60	5L-3_RFL_Contig5150	scf7180016195279_5u	5A	3U	Æ	303 bp	Æ	303 bp
	5L-3	5L-3_U_5R	CTCCAATCATTCAGCATTAA	60	5L-3_RFL_Contig5150	scf7180016195279_5u	5A	3U
83	5L-4	5L-4_U_1F	ACTGCTGCATTGCATCTTTG	60	5L-4_tplb0043p15	scf7180015077430_4u	5A	4U	334 bp	341 bp	341 bp	341 bp
	5L-4	5L-4_U_1R	AAACAGTATTCATCTGTTGG	60	5L-4_tplb0043p15	scf7180015077430_4u	5A	4U
84	5L-4	5L-4_U_3F	GAAGAAGACGACGACGAAGG	60	5L-4_tplb0043p15	scf7180015077430_4u	5A	4U	316 bp	338 bp	Æ	338 bp
	5L-4	5L-4_U_3R	AATGCAACAGCACACACACG	60	5L-4_tplb0043p15	scf7180015077430_4u	5A	4U
85	5L-4	5L-4_U_4F	GACATGGACGTGGATCAGTG	60	5L-4_tplb0043p15	scf7180015077430_4u	5A	4U	283 bp	283 bp	283 bp	Æ
	5L-4	5L-4_U_4R	CTTAAGACGCCAAGAATAAT	60	5L-4_tplb0043p15	scf7180015077430_4u	5A	4U	Æ	288 bp	Æ	288 bp
86	5S-1	5S-1_U_1F	GCTTCGATGAGAGGGAGATG	60	5S-1_tplb0016k09	scf7180016272835_5u	5A	5U	Æ	364 bp	Æ	364 bp
	5S-1	5S-1_U_1R	CATTTCCTTCCAGCACATAT	60	5S-1_tplb0016k09	scf7180016272835_5u	5A	5U
87	5S-1	5S-1_U_3F	GACGCTCTAGGTGCTTCCAG	60	5S-1_tplb0016k09	scf7180016272835_5u	5A	5U	Æ	304 bp	Æ	304 bp
	5S-1	5S-1_U_3R	CATTTCCTTCCAGCACATAT	60	5S-1_tplb0016k09	scf7180016272835_5u	5A	5U
88	5S-1	5S-1_U_5F	GCTTCGATGAGAGGGAGATG	60	5S-1_tplb0016k09	scf7180016272835_5u	5A	5U	236 bp	238 bp	238 bp	238 bp
	5S-1	5S-1_U_5R	TAGCATCTCAGGCCAAACAT	60	5S-1_tplb0016k09	scf7180016272835_5u	5A	5U	239 bp	206 bp	Æ	206 bp
89	5S-2	5S-2_U_1F	GTGCCACAAAGACCTTCACA	60	5S-2_tplb0002p18	scf7180016246182_5u	5A	5U	333 bp	333 bp	333 bp	333 bp
	5S-2	5S-2_U_1R	ATTCCCCCTCAACATCAATAT	60	5S-2_tplb0002p18	scf7180016246182_5u	5A	5U
90	5S-2	5S-2_U_3F	AGTGCCTTCAGAGCTGCTTC	60	5S-2_tplb0002p18	scf7180016246182_5u	5A	5U	274 bp	274 bp	274 bp	274 bp
	5S-2	5S-2_U_3R	GTGCTCTGTATAAAAATTGTGT	60	5S-2_tplb0002p18	scf7180016246182_5u	5A	5U
91	5S-2	5S-2_U_5F	CCTCCTTCAACCTCATTGGA	60	5S-2_tplb0002p18	scf7180016246182_5u	5A	5U	339 bp	339 bp	339 bp	339 bp
	5S-2	5S-2_U_5R	AATGTTCTTTCTTTGTACTCAG	60	5S-2_tplb0002p18	scf7180016246182_5u	5A	5U
92	5S-3	5S-3_U_1F	ACGCGTTGATGGACAAGAA	60	5S-3_tplb0006h03	scf7180016195962_5u	5A	5U	Æ	263 bp	Æ	263 bp
	5S-3	5S-3_U_1R	CAAGCTAGAAAGTACTAGCA	60	5S-3_tplb0006h03	scf7180016195962_5u	5A	5U		272 bp	272 bp	Æ
93	5S-3	5S-3_U_4F	ACGCGTTGATGGACAAGAA	60	5S-3_tplb0006h03	scf7180016195962_5u	5A	5U	Æ	Æ	Æ	294 bp
	5S-3	5S-3_U_4R	TTCACTTCCCTTCAACCTAT	60	5S-3_tplb0006h03	scf7180016195962_5u	5A	5U
94	5S-3	5S-3_U_5F	CGCGTTGATGGACAAGAAG	60	5S-3_tplb0006h03	scf7180016195962_5u	5A	5U	Æ	274 bp	Æ	Æ
	5S-3	5S-3_U_5R	AGCACAAGCTAGAAAGTACT	60	5S-3_tplb0006h03	scf7180016195962_5u	5A	5U
95	5S-4	5S-4_U_1F	GAGCTTGAGCCAATCCTTTG	60	5S-4_tplb0016e11	scf7180011426837_3u	5A	3U	Æ	Æ	Æ	Æ
	5S-4	5S-4_U_1R	TTACCTCCATAGAGAGGGCC	60	5S-4_tplb0016e11	scf7180011426837_3u	5A	3U
96	5S-4	5S-4_U_2F	GGGCCCTCTCTATGGAGGTA	60	5S-4_tplb0016e11	scf7180011426837_3u	5A	3U	331 bp	331 bp	331 bp	331 bp
	5S-4	5S-4_U_2R	TCCGGCCTGTTGGACATGGGC	60	5S-4_tplb0016e11	scf7180011426837_3u	5A	3U	342 bp	342 bp	342 bp	342 bp
									355 bp	355 bp	355 bp	355 bp
									365 bp	365 bp	365 bp	365 bp
97	5S-4	5S-4_U_4F	TTAATATTCGGCCGCCAAG	60	5S-4_tplb0016e11	scf7180011426837_3u	5A	3U	Æ	211 bp	211 bp	216 bp
	5S-4	5S-4_U_4R	GCAACTGGAAGCGGCGTTCG	60	5S-4_tplb0016e11	scf7180011426837_3u	5A	3U	Æ	215 bp	215 bp	219 bp
98	5S-5	5S-5_U_2F	GCTGCTGACGCCTGTATTTA	60	5S-5_tplb0027f03	scf7180011338155_3u	3A	3U	Æ	294 bp	Æ	294 bp
	5S-5	5S-5_U_2R	AAGCAAGGCTACGGCAGCAC	60	5S-5_tplb0027f03	scf7180011338155_3u	3A	3U
99	5S-5	5S-5_U_3F	CCTGTCCATGGCATACATTG	60	5S-5_tplb0027f03	scf7180011338155_3u	3A	3U	230 bp	271 bp	Æ	271 bp
	5S-5	5S-5_U_3R	CTGATGGCCATGCCGGCCAG	60	5S-5_tplb0027f03	scf7180011338155_3u	3A	3U
100	5S-5	5S-5_U_4F	TGGCATACATTGTGCAAACA	60	5S-5_tplb0027f03	scf7180011338155_3u	3A	3U	Æ	177 bp	Æ	177 bp
	5S-5	5S-5_U_4R	ACCAGCACCACGCCGAAGCT	60	5S-5_tplb0027f03	scf7180011338155_3u	3A	3U	Æ	182 bp	Æ	182 bp
101	6L-1	6L-1_U_1F	CTGGCGATATTAGCTCAGAACA	60	6L-1_tplb0016o11	jcf7180007988709_6u	6A	6U	353 bp	353 bp	353 bp	357 bp
	6L-1	6L-1_U_1R	CGAAGAGTAATGCTATTCAT	60	6L-1_tplb0016o11	jcf7180007988709_6u	6A	6U	367 bp	Æ	Æ	Æ
102	6L-1	6L-1_U_2F	TAATCTGCTCATCGGCACAC	60	6L-1_tplb0016o11	jcf7180007988709_6u	6A	6U	Æ	Æ	Æ	216 bp
	6L-1	6L-1_U_2R	CATTGTTAAATTATCTGGTG	60	6L-1_tplb0016o11	jcf7180007988709_6u	6A	6U
103	6L-1	6L-1_U_21F	CTGGAGGGTTCGAGACAGAG	60	6L-1_tplb0016o11	jcf7180007988709_6u	6A	6U	228 bp	Æ	246 pb	296 bp
	6L-1	6L-1_U_21R	ATGAACTGTGCTTAGAAAGC	60	6L-1_tplb0016o11	jcf7180007988709_6u	6A	6U	244 bp	Æ	258 bp	308 bp
104	6L-1	6L-1_U_3F	GTCGATGTCGCCCATGTAG	60	6L-1_tplb0016o11	jcf7180007988709_6u	6A	6U	294 bp	285 bp	285 bp	278 bp
	6L-1	6L-1_U_3R	ACTGTAGGTTTCACATGTGC	60	6L-1_tplb0016o11	jcf7180007988709_6u	6A	6U
105	6L-2	6L-2_U_1F	CGGCTGCTGTGAGTAATACTTG	60	6L-2_RFL_Contig2747	scf7180014976818_4u	6A	4U	186 bp	Æ	186 bp	186 bp
	6L-2	6L-2_U_1R	TCCTTTAGACAAAGCTTCAG	60	6L-2_RFL_Contig2747	scf7180014976818_4u	6A	4U	192 bp	Æ	192 bp	192 bp
									199 bp	Æ	199 bp	199 bp
									205 bp	Æ	205 bp	205 bp
106	6L-2	6L-2_U_2F	GAGCTACTTACCGGGCATCA	60	6L-2_RFL_Contig2747	scf7180014976818_4u	6A	4U	Æ	Æ	Æ	Æ
	6L-2	6L-2_U_2R	TAAATATGTATAGCATTTAT	60	6L-2_RFL_Contig2747	scf7180014976818_4u	6A	4U
107	6L-2	6L-2_U_5F	TCTCACCTGTTCCTTCGACA	60	6L-2_RFL_Contig2747	scf7180014976818_4u	6A	4U	234 bp	230 bp	Æ	234 bp
	6L-2	6L-2_U_5R	CAGCTTTAAACCGTGTCTAG	60	6L-2_RFL_Contig2747	scf7180014976818_4u	6A	4U	245 bp	Æ	Æ	245 bp
									240 bp	Æ	Æ	Æ
									252 bp	Æ	Æ	Æ
108	6L-4	6L-4_U_1F	GGGTTGAGTGAGTCCGTTGT	60	6L-4_RFL_Contig4180	scf7180014925537_4u	6A	4U	Æ	Æ	Æ	Æ
	6L-4	6L-4_U_1R	AGACCTCGACCTCCTCGGCG	60	6L-4_RFL_Contig4180	scf7180014925537_4u	6A	4U
109	6L-4	6L-4_U_2F	TTTCCTCGGCTGAACTGAAC	60	6L-4_RFL_Contig4180	scf7180014925537_4u	6A	4U	Æ	Æ	Æ	Æ
	6L-4	6L-4_U_2R	AGACCTCGACCTCCTCGGCG	60	6L-4_RFL_Contig4180	scf7180014925537_4u	6A	4U
110	6L-4	6L-4_U_3F	GAGGTGAGTGCTCTCCTTGG	60	6L-4_RFL_Contig4180	scf7180014925537_4u	6A	4U	Æ	Æ	Æ	Æ
	6L-4	6L-4_U_3R	CCGACGCGCGCGGCAGGTG	60	6L-4_RFL_Contig4180	scf7180014925537_4u	6A	4U
111	6L-5	6L-5_U_1F	AGCATGCCAAATACACAGTGA	60	6L-5_tplb0009a09	scf7180014927191_4u	6A	4U	207 bp	207 bp	Æ	207 bp
	6L-5	6L-5_U_1R	TGACTGAAGAGATGTTACGC	60	6L-5_tplb0009a09	scf7180014927191_4u	6A	4U	Æ	Æ	Æ	209 bp
112	6L-5	6L-5_U_4F	AAGGAGAACAATGCCAAATGA	60	6L-5_tplb0009a09	scf7180014927191_4u	6A	4U	178 bp	181 bp	178 bp	178 bp
	6L-5	6L-5_U_4R	GTCGCAGAAGCTCAAATGCG	60	6L-5_tplb0009a09	scf7180014927191_4u	6A	4U
113	6L-5	6L-5_U_41F	AATCCTGGCCAAGGAAGC	60	6L-5_tplb0009a09	scf7180014927191_4u	6A	4U	265 bp	265 bp	265 bp	265 bp
	6L-5	6L-5_U_41R	AGATTGACTGAAGAGATGTT	60	6L-5_tplb0009a09	scf7180014927191_4u	6A	4U
114	6S-1	6S-1_U_2F	GCGATGCTTGTGGAGTTTCT	60	6S-1_tplb0006a09	scf7180014984885_4u	6A	4U	Æ	165 bp	Æ	163 bp
	6S-1	6S-1_U_2R	TCGGCTAGCTCACAAATAGT	60	6S-1_tplb0006a09	scf7180014984885_4u	6A	4U	Æ	170 bp	Æ	178 bp
115	6S-1	6S-1_U_3F	CACGACGGTGAAAGTGAGAG	60	6S-1_tplb0006a09	scf7180014984885_4u	6A	4U	Æ	299 bp	299 bp	308 bp
	6S-1	6S-1_U_3R	TCGGCTAGCTCACAAATAGT	60	6S-1_tplb0006a09	scf7180014984885_4u	6A	4U	Æ	305 bp	305 bp	319bp
									Æ	316 bp	316 bp	Æ
116	6S-1	6S-1_U_4F	GCGATGCTTGTGGAGTTTCT	60	6S-1_tplb0006a09	scf7180014984885_4u	6A	4U	Æ	279 bp	Æ	279 bp
	6S-1	6S-1_U_4R	CGGAAAATGGAGGGAACACT	60	6S-1_tplb0006a09	scf7180014984885_4u	6A	4U	Æ	289 bp	Æ	289 bp
117	7L-1	7L-1_U_1F	TTGCAGTGGCAACATACCTC	60	7L-1_tplb0013b07	scf7180012114985_7u	7A	7U	285 bp	285 bp	285 bp	285 bp
	7L-1	7L-1_U_1R	TAGGAACAGAGGGAGTATTT	60	7L-1_tplb0013b07	scf7180012114985_7u	7A	7U
118	7L-1	7L-1_U_2F	CCATGGCAGGATCACATACA	60	7L-1_tplb0013b07	scf7180012114985_7u	7A	7U	229 bp	229 bp	229 bp	229 bp
	7L-1	7L-1_U_2R	CATTGCCAACAGAAATAACA	60	7L-1_tplb0013b07	scf7180012114985_7u	7A	7U	233 bp	233 bp	233 bp	233 bp
									239 bp	Æ	Æ	239 bp
									243 bp	Æ	Æ	243 bp
119	7L-1	7L-1_U_5F	GCAGCAAGCAGCTCACTAAA	60	7L-1_tplb0013b07	scf7180012114985_7u	7A	7U	371 bp	371 bp	371 bp	371 bp
	7L-1	7L-1_U_5R	CATTGCCAACAGAAATAACA	60	7L-1_tplb0013b07	scf7180012114985_7u	7A	7U	375 bp	Æ	Æ	Æ
120	7L-2	7L-2_U_2F	GCCACTCCGCATGATAATTT	60	7L-2_tplb0061d08	scf7180012139787_7u	7A	7U	Æ	245 bp	Æ	245 bp
	7L-2	7L-2_U_2R	TGGCCGTACCTTACGCACTT	60	7L-2_tplb0061d08	scf7180012139787_7u	7A	7U				247 bp
121	7L-2	7L-2_U_3F	TTTAGCCATCCTTTGGCATC	60	7L-2_tplb0061d08	scf7180012139787_7u	7A	7U	Æ	292 bp	Æ	292 bp
	7L-2	7L-2_U_3R	GATGATGATCCGGCTAAACG	60	7L-2_tplb0061d08	scf7180012139787_7u	7A	7U	Æ	Æ	Æ	296 bp
122	7L-2	7L-2_U_4F	TTAGCCATCCTTTGGCATCT	60	7L-2_tplb0061d08	scf7180012139787_7u	7A	7U	Æ	316 bp	Æ	316 bp
	7L-2	7L-2_U_4R	AGCCATATTCATGTACTGAT	60	7L-2_tplb0061d08	scf7180012139787_7u	7A	7U
123	7L-4	7L-4_U_1F	GTTCTCTCCCTGCCTTGTTG	60	7L-4_tplb0007o14	jcf7180008034215_6u	7A	7U	213 bp	Æ	Æ	261 bp
	7L-4	7L-4_U_1R	ATATGCCTGTAACTCAACTC	60	7L-4_tplb0007o14	jcf7180008034215_6u	7A	7U	Æ	Æ	Æ	Æ
124	7L-4	7L-4_U_11F	TGCCCAGCAGAAGAATATGA	60	7L-4_tplb0007o14	jcf7180008034215_6u	7A	7U	Æ	186 bp	Æ	185 bp
	7L-4	7L-4_U_11R	ATCTTACAACTTGGTGTCAC	60	7L-4_tplb0007o14	jcf7180008034215_6u	7A	7U	Æ	Æ	Æ	188 bp
125	7L-4	7L-4_U_5F	GTTCTCTCCCTGCCTTGTTG	60	7L-4_tplb0007o14	jcf7180008034215_6u	7A	7U	Æ	Æ	Æ	Æ
	7L-4	7L-4_U_5R	TAAATCTAGTAATTAGCTTG	60	7L-4_tplb0007o14	jcf7180008034215_6u	7A	7U
126	7L-4	7L-4_U_51F	TGGACGTAGCTTGTGACACC	60	7L-4_tplb0007o14	jcf7180008034215_6u	7A	7U	Æ	281 bp	Æ	281 bp
	7L-4	7L-4_U_51R	CATCGCTGTAGAAAAACATG	60	7L-4_tplb0007o14	jcf7180008034215_6u	7A	7U	Æ	284 bp	Æ	284 bp
127	7S-1	7S-1_U_1F	GTGCGGTGGTAGTGAGGATT	60	7S-1_RFL_Contig4865	scf7180012110474_7u	7A	7U	229 bp	229 bp	229 bp	229 bp
	7S-1	7S-1_U_1R	GGGATCCATGCTACCACCCT	60	7S-1_RFL_Contig4865	scf7180012110474_7u	7A	7U
128	7S-1	7S-1_U_2F	GGTGATAGCAACTGGGAAGC	60	7S-1_RFL_Contig4865	scf7180012110474_7u	7A	7U	292 bp	292 bp	Æ	292 bp
	7S-1	7S-1_U_2R	CGCCAGCCAAGAAAGGATCG	60	7S-1_RFL_Contig4865	scf7180012110474_7u	7A	7U	302 bp	302 bp	Æ	302 bp
129	7S-1	7S-1_U_5F	TATTCGGATCTGGCTTGGTC	60	7S-1_RFL_Contig4865	scf7180012110474_7u	7A	7U	171 bp	177 bp	177 bp	171 bp
	7S-1	7S-1_U_5R	ATGAGAATAGATCGTGCATG	60	7S-1_RFL_Contig4865	scf7180012110474_7u	7A	7U
130	7S-2	7S-2_U_1F	TAGCGACTCACGGTCTCACA	60	7S-2_tplb0021a05	scf7180012053297_7u	7A	7U	163 bp	163 bp	Æ	163 bp
	7S-2	7S-2_U_1R	TTGTAAGTTGTAACGACGAC	60	7S-2_tplb0021a05	scf7180012053297_7u	7A	7U	166 bp	166 bp	Æ	166 bp
									171 bp	171 bp	Æ	171 bp
131	7S-2	7S-2_U_3F	TGACGTAGTTCTGCGTCGTC	60	7S-2_tplb0021a05	scf7180012053297_7u	7A	7U	228 bp	228 bp	Æ	228 bp
	7S-2	7S-2_U_3R	TATCTTAACCCGAGAACTCT	60	7S-2_tplb0021a05	scf7180012053297_7u	7A	7U	Æ	224 bp	Æ
132	7S-2	7S-2_U_5F	CCCAGAATGCCATGTGTGT	60	7S-2_tplb0021a05	scf7180012053297_7u	7A	7U	Æ	296 bp	Æ	296 bp
	7S-2	7S-2_U_5R	TTGTAAGTTGTAACGACGAC	60	7S-2_tplb0021a05	scf7180012053297_7u	7A	7U	Æ	299 bp	Æ	299 bp
									Æ	306 bp	Æ	306 bp
133	7S-3	7S-3_U_1F	GCCGTAGTCCTTCTTGTTGG	60	7S-3_tplb0006n08	scf7180012134099_7u	7A	7U	238 bp	230 bp	210 bp	230 bp
	7S-3	7S-3_U_1R	CTCGTCACCTACGTCCCGCT	60	7S-3_tplb0006n08	scf7180012134099_7u	7A	7U	255 bp	240 bp		240 bp
									264 bp
134	7S-3	7S-3_U_2F	CTTGAGCAGCTTGCTCTCCT	60	7S-3_tplb0006n08	scf7180012134099_7u	7A	7U	189 bp	189 bp	Æ	189 bp
	7S-3	7S-3_U_2R	ATTCATCCGCCTTCACGTCT	60	7S-3_tplb0006n08	scf7180012134099_7u	7A	7U	199 bp	199 bp	Æ	199 bp
135	7S-3	7S-3_U_3F	CTGGGACGAAATGGAGAAAG	60	7S-3_tplb0006n08	scf7180012134099_7u	7A	7U	252 bp	252 bp	252 bp	252 bp
	7S-3	7S-3_U_3R	GGCGATCGCCGTGTACGCCG	60	7S-3_tplb0006n08	scf7180012134099_7u	7A	7U	260 bp	260 bp	260 bp	260 bp
									276 bp	Æ	Æ	Æ
136	7S-4	7S-4_U_1F	GTTGATCACGTGCCTGTTTC	60	7S-4_tplb0015e09	scf7180012112061_7u	7A	7U	248 bp	244 bp	Æ	244 bp
	7S-4	7S-4_U_1R	GATCGCTGCCGCCACCCAGA	60	7S-4_tplb0015e09	scf7180012112061_7u	7A	7U	252 bp	Æ	Æ	Æ
									360 bp	Æ	Æ	Æ
137	7S-4	7S-4_U_2F	TTCAGAAAGCAACAATTCTCGT	60	7S-4_tplb0015e09	scf7180012112061_7u	7A	7U	216 bp	Æ	Æ	219 bp
	7S-4	7S-4_U_2R	ATGGCCGAGTATTAGAGTGA	60	7S-4_tplb0015e09	scf7180012112061_7u	7A	7U	Æ	Æ	Æ	224 bp
138	7S-4	7S-4_U_3F	TCGATTTAATCCAGGCATCA	60	7S-4_tplb0015e09	scf7180012112061_7u	7A	7U	379 bp	Æ	Æ	368 bp
	7S-4	7S-4_U_3R	AGATCGCTGCCGCCACCCAG	60	7S-4_tplb0015e09	scf7180012112061_7u	7A	7U	438 bp	Æ	Æ	372 bp
Presence/absence polymorphism between wheat and Aegilops				37
size polymorphism between wheat and Aegilops				37
			Total:	74

## Sheet: 34 M genome specific markers
	cDNA probe	primer	sequence	Ta (oC)	wheat EST	Aegilops contig	EST position on wheat chromosome	Chromosomal position of Aegilops contig	Mv9kr1 (AABBDD)	Ae. biuncialis (UUMM)	Ae. comosa (MM)	Ae. umbellulata (UU)
1	1S-1	1S-1_M_2F	CCTCTCCTGCAATCCACCTA	60	1S-1_RFL_Contig4104	1M_Scaffold25631	1A	1M	158 bp	162 bp	166 bp	Æ
	1S-1	1S-1_M_2R	TGGTCCCCGGCCCGTCCGGC	60	1S-1_RFL_Contig4104	1M_Scaffold25631	1A	1M	171 bp	175 bp	179 bp	Æ
2	1S-1	1S-1_M_21F	ACCCGGGAACTTAAATCGAG	60	1S-1_RFL_Contig4104	1M_Scaffold25631	1A	1M	271 bp	276 bp	280 bp	Æ
	1S-1	1S-1_M_21R	TGGTCCCCGGCCCGTCCGGC	60	1S-1_RFL_Contig4104	1M_Scaffold25631	1A	1M
3	1S-1	1S-1_M_5F	ACCCGGGAACTTAAATCGAG	60	1S-1_RFL_Contig4104	1M_Scaffold25631	1A	1M	Æ	Æ	192 bp	Æ
	1S-1	1S-1_M_5R	CGAGGCGGGACCGGATTCGA	60	1S-1_RFL_Contig4104	1M_Scaffold25631	1A	1M	Æ	Æ	207 bp	Æ
4	2L-4	2L-4_M_2F	CAGGTTGGTTTCCAAGCAAT	60	2L-4_RFL_Contig2396	2M_Scaffold95856	2A	2M	364 bp	360 bp	360 bp	Æ
	2L-4	2L-4_M_2R	TCGATTTTCAGCAATTTGCC	60	2L-4_RFL_Contig2396	2M_Scaffold95856	2A	2M	375 bp	Æ	Æ	Æ
5	2S-4	2S-4_M_3F	TACGTTGCAGTGGCCAATTA	60	2S-4_tplb0012l12	2M_Scaffold70622	2A	2M	218 bp	Æ	196 bp	Æ
	2S-4	2S-4_M_3R	TATACACCGTGTGCTTTGAC	60	2S-4_tplb0012l12	2M_Scaffold70622	2A	2M	221 bp		199 bp
6	2S-4	2S-4_M_5F	TGCAGTGGCCAATTACTCAA	60	2S-4_tplb0012l12	2M_Scaffold70622	2A	2M	366 bp	Æ	345 bp	Æ
	2S-4	2S-4_M_5R	GTGCTGCTTGTTAGAATTAC	60	2S-4_tplb0012l12	2M_Scaffold70622	2A	2M
7	3L-2	3L-2_M_1F	CGCCACTTCCCATATTCCTA	60	3L-2_tplb0045e08	3M_Scaffold52267	3A	3M	Æ	316 bp	316 bp	Æ
	3L-2	3L-2_M_1R	ATCAGCATCCACGCGCAGGC	60	3L-2_tplb0045e08	3M_Scaffold52267	3A	3M
8	3L-2	3L-2_M_21F	GTTTGGGTTGCGTTTCATCT	60	3L-2_tplb0045e08	3M_Scaffold52267	3A	3M	Æ	308 bp	308 bp	Æ
	3L-2	3L-2_M_21R	TTGCACAGTGCACACCTCTT	60	3L-2_tplb0045e08	3M_Scaffold52267	3A	3M	Æ	313 bp	313 bp	Æ
9	3L-2	3L-2_M_4F	TTCAAGCCTTGCATGTTTCA	60	3L-2_tplb0045e08	3M_Scaffold52267	3A	3M	232 bp	251 bp	251 bp	Æ
	3L-2	3L-2_M_4R	GAATGAAGAGGCAGCAACAA	60	3L-2_tplb0045e08	3M_Scaffold52267	3A	3M	238 bp	256 bp	256 bp
10	3L-3	3L-3_M_3F	GACCAGACACGAGACGATCA	60	3L-3_RFL_Contig5929	3M_Scaffold3883	3A	3M	223 bp	231 bp	231 bp	Æ
	3L-3	3L-3_M_3R	GATATTCAACCCCACAACGT	60	3L-3_RFL_Contig5929	3M_Scaffold3883	3A	3M
11	3L-3	3L-3_M_4F	CCAGACACGAGACGATCAAG	60	3L-3_RFL_Contig5929	3M_Scaffold3883	3A	3M	223 bp	231 bp	231 bp	Æ
	3L-3	3L-3_M_4R	GATATTCAACCCCACAACGT	60	3L-3_RFL_Contig5929	3M_Scaffold3883	3A	3M
12	3L-3	3L-3_M_6F	CACGATTAAACATGCCGTTG	60	3L-3_RFL_Contig5929	3M_Scaffold3883	3A	3M	Æ	227 bp	237 bp	Æ
	3L-3	3L-3_M_6R	TCTCGTGTCTGGTCGTCGAT	60	3L-3_RFL_Contig5929	3M_Scaffold3883	3A	3M	Æ	237 bp	241 bp	Æ
13	3L-3	3L-3_U_5F	CACTAGCAGCCCACTGTTCA	60	3L-3_RFL_Contig5929	scf7180011470268_3u	3A	3U	348 bp	333 bp	333 bp	Æ
	3L-3	3L-3_U_5R	CCTTTCGGCCTTACACTAAT	60	3L-3_RFL_Contig5929	scf7180011470268_3u	3A	3U	357 bp	345 bp	345 bp	Æ
14	3S-3	3S-3_M_1F	TTGCCCATATTTAGTTCCCACT	60	3S-3_tplb0004j16	3M_Scaffold2523	3A	3M	Æ	Æ	174 bp	Æ
	3S-3	3S-3_M_1R	TGCATGCATCCATTTATATA	60	3S-3_tplb0004j16	3M_Scaffold2523	3A	3M
15	3S-3	3S-3_M_2F	CGGTGTCACTATATAAATGGATGC	60	3S-3_tplb0004j16	3M_Scaffold2523	3A	3M	Æ	207 bp	207 bp	Æ
	3S-3	3S-3_M_2R	AGCCGTTTTCTACCATGTTG	60	3S-3_tplb0004j16	3M_Scaffold2523	3A	3M	Æ	Æ	218 bp
16	3S-3	3S-3_M_3F	TATGCAAGAAAGGTTGGCATT	60	3S-3_tplb0004j16	3M_Scaffold2523	3A	3M	Æ	162 bp	162 bp	Æ
	3S-3	3S-3_M_3R	ATGGATGAATCTACACTCTAAA	60	3S-3_tplb0004j16	3M_Scaffold2523	3A	3M
17	3S-3	3S-3_M_4F	CCACATACGGATGTATGCAGAT	60	3S-3_tplb0004j16	3M_Scaffold2523	3A	3M	Æ	261 bp	261 bp	Æ
	3S-3	3S-3_M_4R	TGCCGCTTCAATTGGTATCT	60	3S-3_tplb0004j16	3M_Scaffold2523	3A	3M		264 bp	264 bp
18	3S-3	3S-3_M_5F	CCACATACGGATGTATGCAGAT	60	3S-3_tplb0004j16	3M_Scaffold2523	3A	3M	Æ	184 bp	184 bp	Æ
	3S-3	3S-3_M_5R	CACCTTCCAGTTCTTCACAG	60	3S-3_tplb0004j16	3M_Scaffold2523	3A	3M	Æ	188 bp	188 bp	Æ
19	4L-2	4L-2_M_21F	CACAGCCAACTTGTGAGGAA	60	4L-2_tplb0033b21	4M_Scaffold297769	4A	4M	318 bp	Æ	311 bp	Æ
	4L-2	4L-2_M_21R	TCCCGTAAGGATAATACCTC	60	4L-2_tplb0033b21	4M_Scaffold297769	4A	4M	326 bp	Æ	316 bp	Æ
20	4S-4	4S-4_M_3F	TCTGGATGGAGGATGCATTT	60	4S-4_tplb0043m19	4M_Scaffold23441	4A	4M	288 bp	297 bp	297 bp	Æ
	4S-4	4S-4_M_3R	GAAGAGCCGGTCGGCGTGGG	60	4S-4_tplb0043m19	4M_Scaffold23441	4A	4M	293 bp	303 bp	303 bp	Æ
									317 bp	Æ	Æ	Æ
									322 bp	Æ	Æ	Æ
21	4S-4	4S-4_M_4F	AGATCTCGCAGCCAACTCAT	60	4S-4_tplb0043m19	4M_Scaffold23441	4A	4M	200 bp	225 bp	225 bp	Æ
	4S-4	4S-4_M_4R	GTTAGTAGGTCGAATAGAAT	60	4S-4_tplb0043m19	4M_Scaffold23441	4A	4M
22	5L-4	5L-4_M_1F	CAGCTAGGGTTTCGTCTTCG	60	5L-4_tplb0043p15	5M_Scaffold64613	5A	5M	310 bp	Æ	300 bp	Æ
	5L-4	5L-4_M_1R	CCAGATCCGCCCGCCGTACC	60	5L-4_tplb0043p15	5M_Scaffold64613	5A	5M	314 bp	Æ	311 bp	Æ
									322 bp	Æ	324 bp	Æ
									326 bp	Æ	Æ	Æ
23	5S-1	5S-1_M_2F	TCATAGGTGCAGCAGTCAGG	60	5S-1_tplb0016k09	5M_Scaffold92262	5A	5M	305 bp	321 bp	322 bp	Æ
	5S-1	5S-1_M_2R	AGCACCTGGATTGCACGCAA	60	5S-1_tplb0016k09	5M_Scaffold92262	5A	5M	322 bp	326 bp	326 bp	Æ
24	5S-5	5S-5_M_1F	ATCCAAACCCTCCATCATCA	60	5S-5_tplb0027f03	3M_Scaffold15235	3A	3M	288 bp	Æ	277 bp	Æ
	5S-5	5S-5_M_1R	GCACGCAGACCGGAGAGGGG	60	5S-5_tplb0027f03	3M_Scaffold15235	3A	3M
25	5S-5	5S-5_M_2F	GAAATGCACTTGTGCAACAATC	60	5S-5_tplb0027f03	3M_Scaffold15235	3A	3M	236 bp	262 bp	250 bp	Æ
	5S-5	5S-5_M_2R	CAGCTCGCGGCTCTCCTTGG	60	5S-5_tplb0027f03	3M_Scaffold15235	3A	3M	258 bp	Æ	Æ	Æ
26	5S-5	5S-5_M_5F	AAATGCACTTGTGCAACAATCT	60	5S-5_tplb0027f03	3M_Scaffold15235	3A	3M	285 bp	Æ	298 bp	Æ
	5S-5	5S-5_M_5R	TGCAGGTGGTCGGCCACCG	60	5S-5_tplb0027f03	3M_Scaffold15235	3A	3M
27	6L-1	6L-1_M_1F	TTTCTGCACCATCCTGTCTG	60	6L-1_tplb0016o11	6M_Scaffold5656	6A	6M	Æ	238 bp	239 bp	Æ
	6L-1	6L-1_M_1R	ATACCAAACAGAGCATACTA	60	6L-1_tplb0016o11	6M_Scaffold5656	6A	6M
28	6L-2	6L-2_M_2F	ACCAAGCAAGCACCAAGACT	60	6L-2_RFL_Contig2747	6M_Scaffold42415	6A	6M	223 bp	233 bp	230 bp	Æ
	6L-2	6L-2_M_2R	AGATGTTGCACGGGACTAGA	60	6L-2_RFL_Contig2747	6M_Scaffold42415	6A	6M	226 bp	Æ	236 bp	Æ
									236bp	Æ	Æ	Æ
29	6L-2	6L-2_M_3F	AAGCAAGCACCAAGACTCGT	60	6L-2_RFL_Contig2747	6M_Scaffold42415	6A	6M	Æ	335 bp	335 bp	Æ
	6L-2	6L-2_M_3R	TGCCTTCAGTACGATATATA	60	6L-2_RFL_Contig2747	6M_Scaffold42415	6A	6M
30	6L-4	6L-4_M_3F	AAGTGACCCGCACATTATCC		6L-4_RFL_Contig4180	6M_Scaffold4056	6A	6M	354 bp	354 bp	352 bp	Æ
	6L-4	6L-4_M_3R	AGGGCGAAATTCAGAAACTA		6L-4_RFL_Contig4180	6M_Scaffold4056	6A	6M	358 bp	Æ	Æ	Æ
									403 bp	Æ	Æ	Æ
									408 bp	Æ	Æ	Æ
31	6L-4	6L-4_M_31F	TTCTGGCACACTCAAAGTCG		6L-4_RFL_Contig4180	6M_Scaffold4056	6A	6M	276 bp	284 bp	286 bp	Æ
	6L-4	6L-4_M_31R	CTTGCAAGGTTCTTGGAAAT		6L-4_RFL_Contig4180	6M_Scaffold4056	6A	6M	293 bp	288 bp	289 bp	Æ
									300 bp	Æ	296 bp	Æ
32	6L-4	6L-4_M_5F	TTCTGGCACACTCAAAGTCG		6L-4_RFL_Contig4180	6M_Scaffold4056	6A	6M	279 bp	289 bp	293 bp	Æ
	6L-4	6L-4_M_5R	TCTTGTCTTGCAAGGTTCTT		6L-4_RFL_Contig4180	6M_Scaffold4056	6A	6M	283 bp	293 bp	298 bp	Æ
									296 bp	Æ	Æ	Æ
									301 bp	Æ	Æ	Æ
									305 bp	Æ	Æ	Æ
									310 bp	Æ	Æ	Æ
33	6S-1	6S-1_M_3F	CGGAGGGAGTACTTGACACG	60	6S-1_tplb0006a09	6M_Scaffold17478	6A	6M	Æ	318 bp	318 bp	Æ
	6S-1	6S-1_M_3R	CGGCTAGGCTCACAAATAGT	60	6S-1_tplb0006a09	6M_Scaffold17478	6A	6M	Æ	328 bp	328 bp	Æ
									Æ	Æ	340 bp	Æ
34	7S-1	7S-1_M_3F	TTCCAACAGGCTCTGCTTCT	60	7S-1_RFL_Contig4865	7M_Scaffold53988	7A	7M	287 bp	285 bp	285 bp	Æ
	7S-1	7S-1_M_3R	GGAAACAAGATCATCCATTG	60	7S-1_RFL_Contig4865	7M_Scaffold53988	7A	7M	292 bp	290 bp	290 bp	Æ
									379 bp	Æ	Æ	Æ
									383 bp	Æ	Æ	Æ
Presence/absence polymorphism between wheat and Aegilops											12
size polymorphism between wheat and Aegilops											22
										Total:	34

## Sheet: 48 U genome specific markers
	cDNA probe	primer	sequence	Ta (oC)	wheat EST	Aegilops contig	EST position on wheat chromosome	Chromosomal position of Aegilops contig	Mv9kr1 (AABBDD)	Ae. biuncialis (UUMM)	Ae. comosa (MM)	Ae. umbellulata (UU)
1	1L-1	1L-1_U_2F	GCACGACATACCAAGAAGCA	60	1L-1_tplb0013a02	jcf7180008681329_1u	1A	1U	Æ	324 bp	Æ	324 bp
	1L-1	1L-1_U_2R	TTATGTGTAATGCTGAAGGG	60	1L-1_tplb0013a02	jcf7180008681329_1u	1A	1U
2	1S-1	1S-1_U_1F	TGCGCCTGACAGTCTCTG	60	1S-1_RFL_Contig4104	jcf7180008733155_1u	1A	1U	456 bp	350 bp	Æ	350 bp
	1S-1	1S-1_U_1R	GTGGCCATGGATATGCAGCA	60	1S-1_RFL_Contig4104	jcf7180008733155_1u	1A	1U
3	1S-1	1S-1_U_3F	TGCGCCTGACAGTCTCTG	60	1S-1_RFL_Contig4104	jcf7180008733155_1u	1A	1U	432 bp	432 bp	Æ	322 bp
	1S-1	1S-1_U_3R	GCAAGTGGCTATGCGGCTAG	60	1S-1_RFL_Contig4104	jcf7180008733155_1u	1A	1U		322 bp	Æ	Æ
4	1S-1	1S-1_U_2F	CAGCTCCCATATCTCCCTCA	60	1S-1_RFL_Contig4104	jcf7180008733155_1u	1A	1U	Æ	360 bp	Æ	360 bp
	1S-1	1S-1_U_2R	GATCGATGACCGTTGCCGGC	60	1S-1_RFL_Contig4104	jcf7180008733155_1u	1A	1U
5	1S-2	1S-2_U_2F	GCAACCAAGGTTGGCATATT	60	1S-2_RFL_Contig3261	jcf7180008759691_1u	1A	1U	Æ	346 bp	Æ	346 bp
	1S-2	1S-2_U_2R	TGAATTCATATTCACCACGG	60	1S-2_RFL_Contig3261	jcf7180008759691_1u	1A	1U
6	1S-2	1S-2_U_4F	CTGCATGTTGCACCTGTGAT	60	1S-2_RFL_Contig3261	jcf7180008759691_1u	1A	1U	301 bp	303 bp	Æ	303 bp
	1S-2	1S-2_U_4R	CGTTTCTTCTTTGGTCCTCT	60	1S-2_RFL_Contig3261	jcf7180008759691_1u	1A	1U	314 bp			316 bp
7	3L-2	3L-2_U_1F	ACGTACGCAGCAGGATAAGG	60	3L-2_tplb0045e08	scf7180011429542_3u	3A	3U	Æ	213 bp	Æ	213 bp
	3L-2	3L-2_U_1R	GTGGGTCGGGTCGGGACGGG	60	3L-2_tplb0045e08	scf7180011429542_3u	3A	3U
8	3L-2	3L-2_U_2F	GAGCGGCATACTCCTCACAT	60	3L-2_tplb0045e08	scf7180011429542_3u	3A	3U	Æ	367 bp	Æ	367 bp
	3L-2	3L-2_U_2R	GGGCAACCACGGCTGCTAAC	60	3L-2_tplb0045e08	scf7180011429542_3u	3A	3U
9	3L-2	3L-2_U_4F	GTGCCACAGTTGCAAGTCAT	60	3L-2_tplb0045e08	scf7180011429542_3u	3A	3U	Æ	352 bp	Æ	352 bp
	3L-2	3L-2_U_4R	GCAGGCCTGACCAATGCCGA	60	3L-2_tplb0045e08	scf7180011429542_3u	3A	3U
10	3L-3	3L-3_U_3F	TTGCTTGTTTCATCCAGTTCC	60	3L-3_RFL_Contig5929	scf7180011470268_3u	3A	3U	Æ	146 bp	Æ	146 bp
	3L-3	3L-3_U_3R	AAGAGTGACATGTTTCTGAATATC	60	3L-3_RFL_Contig5929	scf7180011470268_3u	3A	3U
11	3L-3	3L-3_U_4F	TTGCAAGTTCCCTCAATGG	60	3L-3_RFL_Contig5929	scf7180011470268_3u	3A	3U	Æ	193 bp	Æ	193 bp
	3L-3	3L-3_U_4R	AAGAGTGACATGTTTCTGAATATC	60	3L-3_RFL_Contig5929	scf7180011470268_3u	3A	3U	Æ	197 bp	Æ	197 bp
12	3L-3	3L-3_U_8F	TGGTATAATCGCGTCTGCTG	60	3L-3_RFL_Contig5929	scf7180011470268_3u	3A	3U	Æ	351 bp	Æ	351 bp
	3L-3	3L-3_U_8R	AGAAATAATTAAGACACTGC	60	3L-3_RFL_Contig5929	scf7180011470268_3u	3A	3U
13	3L-3	3L-3_U_9F	TGGTATAATCGCGTCTGCTG	60	3L-3_RFL_Contig5929	scf7180011470268_3u	3A	3U	Æ	355 bp	Æ	355 bp
	3L-3	3L-3_U_9R	GTGAGAAATAATTAAGACAC	60	3L-3_RFL_Contig5929	scf7180011470268_3u	3A	3U
14	3S-1	3S-1_U_3F	GATTCCACCCAGTAGCAAGC	60	3S-1_tplb0014n06	scf7180011430434_3u	3A	3U	Æ	287 bp	Æ	287 bp
	3S-1	3S-1_U_3R	GCACCGTTCGCGCGCGAG	60	3S-1_tplb0014n06	scf7180011430434_3u	3A	3U
15	3S-1	3S-1_U_4F	ATCTCCCACCAGCCACATT	60	3S-1_tplb0014n06	scf7180011430434_3u	3A	3U	Æ	162 bp	Æ	162 bp
	3S-1	3S-1_U_4R	GATGCACCGTTCGCGCGCG	60	3S-1_tplb0014n06	scf7180011430434_3u	3A	3U
16	3S-1	3S-1_U_5F	GTGATTCCACCCAGTAGCAAG	60	3S-1_tplb0014n06	scf7180011430434_3u	3A	3U	Æ	292 bp	Æ	292 bp
	3S-1	3S-1_U_5R	GATGCACCGTTCGCGCGCG	60	3S-1_tplb0014n06	scf7180011430434_3u	3A	3U
17	3S-3	3S-3_U_4F	AGTTCTTCACAGGCCACAGG	60	3S-3_tplb0004j16	scf7180011394308_3u	3A	3U	229 bp	205 bp	Æ	206 bp
	3S-3	3S-3_U_4R	AAAGTTGAGTCATCTATTTTG	60	3S-3_tplb0004j16	scf7180011394308_3u	3A	3U
18	3S-4	3S-4_U_2F	AATGCCCTCATCAAGGACAC	60	3S-4_tplb0001g16	scf7180012009672_7u	3A	7U	Æ	282 bp	Æ	282 bp
	3S-4	3S-4_U_2R	TATGGATGGCAATTGTTTAT	60	3S-4_tplb0001g16	scf7180012009672_7u	3A	7U
19	3S-4	3S-4_U_4F	TTATGACCGGGAAGAACACC	60	3S-4_tplb0001g16	scf7180012009672_7u	3A	7U	Æ	251 bp	Æ	251 bp
	3S-4	3S-4_U_4R	TATGGATGGCAATTGTTTAT	60	3S-4_tplb0001g16	scf7180012009672_7u	3A	7U
20	4L-2	4L-2_U_5F	GGATTGATTTGGCCTAGCAC	60	4L-2_tplb0033b21	scf7180015083766_4u	4A	4U	243 bp	235 bp	Æ	235 bp
	4L-2	4L-2_U_5R	ATCACTTCATGATAAGCTGG	60	4L-2_tplb0033b21	scf7180015083766_4u	4A	4U	248 bp
21	4L-3	4L-3_U_1F	GAGGTTGACTGCCCTGTTTC	60	4L-3_RFL_Contig5926	scf7180015058494_4u	4A	4U	232 bp	237 bp	Æ	237 bp
	4L-3	4L-3_U_1R	CTCTCAACATTGTAAAGTGT	60	4L-3_RFL_Contig5926	scf7180015058494_4u	4A	4U	239 bp	Æ	Æ	Æ
									244 bp	Æ	Æ	Æ
									252 bp	Æ	Æ	Æ
									282 bp	Æ	Æ	Æ
22	4L-3	4L-3_U_3F	GAGGTTGACTGCCCTGTTTC	60	4L-3_RFL_Contig5926	scf7180015058494_4u	4A	4U	328 bp	322 bp	Æ	322 bp
	4L-3	4L-3_U_3R	CCAAACAGATAATGTGTACC	60	4L-3_RFL_Contig5926	scf7180015058494_4u	4A	4U	335 bp	334 bp	Æ	334 bp
23	4S-1	4S-1_U_1F	ATAGCTTGGGCAGAGCGTAG	60	4S-1_RFL_Contig1111	jcf7180007993559_6u	4A	6U	Æ	254 bp	Æ	254 bp
	4S-1	4S-1_U_1R	CTTTCTAGGCATTTCAAATGAAC	60	4S-1_RFL_Contig1111	jcf7180007993559_6u	4A	6U	Æ	Æ	Æ	289 bp
24	4S-1	4S-1_U_5F	GTTTGCTTGCCATGTTCATC	60	4S-1_RFL_Contig1111	jcf7180007993559_6u	4A	6U	Æ	231 bp	Æ	231 bp
	4S-1	4S-1_U_5R	CTTTCTAGGCATTTCAAATGAAC	60	4S-1_RFL_Contig1111	jcf7180007993559_6u	4A	6U	Æ	Æ	Æ	268 bp
25	4S-2	4S-2_U_3F	GCAAGGAGACGAGGAAAGTG	60	4S-2_tplb0014k23	jcf7180008083930_6u	4A	6U	Æ	255 bp	Æ	255 bp
	4S-2	4S-2_U_3R	GTCTCCTTGATATTTTATGC	60	4S-2_tplb0014k23	jcf7180008083930_6u	4A	6U	Æ	Æ	Æ	261 bp
26	4S-4	4S-4_U_1F	ATCTGCTTGGTTTGGGCTTT	60	4S-4_tplb0043m19	jcf7180008086828_6u	4A	6U	314 bp	Æ	Æ	312 bp
	4S-4	4S-4_U_1R	ACCGGAAGAACGTGCCCGCG	60	4S-4_tplb0043m19	jcf7180008086828_6u	4A	6U
27	5L-3	5L-3_U_3F	GATCACACAACGACCGACAC	60	5L-3_RFL_Contig5150	scf7180016195279_5u	5A	3U	306 bp
	5L-3	5L-3_U_3R	ACCACCACCCTCCGGCCTGA	60	5L-3_RFL_Contig5150	scf7180016195279_5u	5A	3U	Æ	319 bp	Æ	319 bp
28	5L-3	5L-3_U_5F	GGCTGGATTCCTCTCTCTCC	60	5L-3_RFL_Contig5150	scf7180016195279_5u	5A	3U	Æ	303 bp	Æ	303 bp
	5L-3	5L-3_U_5R	CTCCAATCATTCAGCATTAA	60	5L-3_RFL_Contig5150	scf7180016195279_5u	5A	3U
29	5L-4	5L-4_U_3F	GAAGAAGACGACGACGAAGG	60	5L-4_tplb0043p15	scf7180015077430_4u	5A	4U	316 bp	338 bp	Æ	338 bp
	5L-4	5L-4_U_3R	AATGCAACAGCACACACACG	60	5L-4_tplb0043p15	scf7180015077430_4u	5A	4U
30	5S-1	5S-1_U_1F	GCTTCGATGAGAGGGAGATG	60	5S-1_tplb0016k09	scf7180016272835_5u	5A	5U	Æ	364 bp	Æ	364 bp
	5S-1	5S-1_U_1R	CATTTCCTTCCAGCACATAT	60	5S-1_tplb0016k09	scf7180016272835_5u	5A	5U
31	5S-1	5S-1_U_3F	GACGCTCTAGGTGCTTCCAG	60	5S-1_tplb0016k09	scf7180016272835_5u	5A	5U	Æ	304 bp	Æ	304 bp
	5S-1	5S-1_U_3R	CATTTCCTTCCAGCACATAT	60	5S-1_tplb0016k09	scf7180016272835_5u	5A	5U
32	5S-5	5S-5_U_2F	GCTGCTGACGCCTGTATTTA	60	5S-5_tplb0027f03	scf7180011338155_3u	3A	3U	Æ	294 bp	Æ	294 bp
	5S-5	5S-5_U_2R	AAGCAAGGCTACGGCAGCAC	60	5S-5_tplb0027f03	scf7180011338155_3u	3A	3U
33	5S-5	5S-5_U_3F	CCTGTCCATGGCATACATTG	60	5S-5_tplb0027f03	scf7180011338155_3u	3A	3U	230 bp	271 bp	Æ	271 bp
	5S-5	5S-5_U_3R	CTGATGGCCATGCCGGCCAG	60	5S-5_tplb0027f03	scf7180011338155_3u	3A	3U
34	5S-5	5S-5_U_4F	TGGCATACATTGTGCAAACA	60	5S-5_tplb0027f03	scf7180011338155_3u	3A	3U	Æ	177 bp	Æ	177 bp
	5S-5	5S-5_U_4R	ACCAGCACCACGCCGAAGCT	60	5S-5_tplb0027f03	scf7180011338155_3u	3A	3U	Æ	182 bp	Æ	182 bp
35	6L-1	6L-1_U_2F	TAATCTGCTCATCGGCACAC	60	6L-1_tplb0016o11	jcf7180007988709_6u	6A	6U	Æ	Æ	Æ	216 bp
	6L-1	6L-1_U_2R	CATTGTTAAATTATCTGGTG	60	6L-1_tplb0016o11	jcf7180007988709_6u	6A	6U
36	6L-5	6L-5_U_1F	AGCATGCCAAATACACAGTGA	60	6L-5_tplb0009a09	scf7180014927191_4u	6A	4U	207 bp	207 bp	Æ	207 bp
	6L-5	6L-5_U_1R	TGACTGAAGAGATGTTACGC	60	6L-5_tplb0009a09	scf7180014927191_4u	6A	4U	Æ	Æ	Æ	209 bp
37	6S-1	6S-1_U_2F	GCGATGCTTGTGGAGTTTCT	60	6S-1_tplb0006a09	scf7180014984885_4u	6A	4U	Æ	165 bp	Æ	163 bp
	6S-1	6S-1_U_2R	TCGGCTAGCTCACAAATAGT	60	6S-1_tplb0006a09	scf7180014984885_4u	6A	4U	Æ	170 bp	Æ	178 bp
38	6S-1	6S-1_U_4F	GCGATGCTTGTGGAGTTTCT	60	6S-1_tplb0006a09	scf7180014984885_4u	6A	4U	Æ	279 bp	Æ	279 bp
	6S-1	6S-1_U_4R	CGGAAAATGGAGGGAACACT	60	6S-1_tplb0006a09	scf7180014984885_4u	6A	4U	Æ	289 bp	Æ	289 bp
39	7L-2	7L-2_U_2F	GCCACTCCGCATGATAATTT	60	7L-2_tplb0061d08	scf7180012139787_7u	7A	7U	Æ	245 bp	Æ	245 bp
	7L-2	7L-2_U_2R	TGGCCGTACCTTACGCACTT	60	7L-2_tplb0061d08	scf7180012139787_7u	7A	7U				247 bp
40	7L-2	7L-2_U_3F	TTTAGCCATCCTTTGGCATC	60	7L-2_tplb0061d08	scf7180012139787_7u	7A	7U	Æ	292 bp	Æ	292 bp
	7L-2	7L-2_U_3R	GATGATGATCCGGCTAAACG	60	7L-2_tplb0061d08	scf7180012139787_7u	7A	7U	Æ	Æ	Æ	296 bp
41	7L-2	7L-2_U_4F	TTAGCCATCCTTTGGCATCT	60	7L-2_tplb0061d08	scf7180012139787_7u	7A	7U	Æ	316 bp	Æ	316 bp
	7L-2	7L-2_U_4R	AGCCATATTCATGTACTGAT	60	7L-2_tplb0061d08	scf7180012139787_7u	7A	7U
42	7L-4	7L-4_U_1F	GTTCTCTCCCTGCCTTGTTG	60	7L-4_tplb0007o14	jcf7180008034215_6u	7A	7U	213 bp	Æ	Æ	261 bp
	7L-4	7L-4_U_1R	ATATGCCTGTAACTCAACTC	60	7L-4_tplb0007o14	jcf7180008034215_6u	7A	7U	Æ	Æ	Æ	Æ
43	7L-4	7L-4_U_11F	TGCCCAGCAGAAGAATATGA	60	7L-4_tplb0007o14	jcf7180008034215_6u	7A	7U	Æ	186 bp	Æ	185 bp
	7L-4	7L-4_U_11R	ATCTTACAACTTGGTGTCAC	60	7L-4_tplb0007o14	jcf7180008034215_6u	7A	7U	Æ	Æ	Æ	188 bp
44	7L-4	7L-4_U_51F	TGGACGTAGCTTGTGACACC	60	7L-4_tplb0007o14	jcf7180008034215_6u	7A	7U	Æ	281 bp	Æ	281 bp
	7L-4	7L-4_U_51R	CATCGCTGTAGAAAAACATG	60	7L-4_tplb0007o14	jcf7180008034215_6u	7A	7U	Æ	284 bp	Æ	284 bp
45	7S-2	7S-2_U_5F	CCCAGAATGCCATGTGTGT	60	7S-2_tplb0021a05	scf7180012053297_7u	7A	7U	Æ	296 bp	Æ	296 bp
	7S-2	7S-2_U_5R	TTGTAAGTTGTAACGACGAC	60	7S-2_tplb0021a05	scf7180012053297_7u	7A	7U	Æ	299 bp	Æ	299 bp
									Æ	306 bp	Æ	306 bp
46	7S-4	7S-4_U_1F	GTTGATCACGTGCCTGTTTC	60	7S-4_tplb0015e09	scf7180012112061_7u	7A	7U	248 bp	244 bp	Æ	244 bp
	7S-4	7S-4_U_1R	GATCGCTGCCGCCACCCAGA	60	7S-4_tplb0015e09	scf7180012112061_7u	7A	7U	252 bp	Æ	Æ	Æ
									360 bp	Æ	Æ	Æ
47	7S-4	7S-4_U_2F	TTCAGAAAGCAACAATTCTCGT	60	7S-4_tplb0015e09	scf7180012112061_7u	7A	7U	216 bp	Æ	Æ	219 bp
	7S-4	7S-4_U_2R	ATGGCCGAGTATTAGAGTGA	60	7S-4_tplb0015e09	scf7180012112061_7u	7A	7U	Æ	Æ	Æ	224 bp
48	7S-4	7S-4_U_3F	TCGATTTAATCCAGGCATCA	60	7S-4_tplb0015e09	scf7180012112061_7u	7A	7U	379 bp	Æ	Æ	368 bp
	7S-4	7S-4_U_3R	AGATCGCTGCCGCCACCCAG	60	7S-4_tplb0015e09	scf7180012112061_7u	7A	7U	438 bp	Æ	Æ	372 bp
Presence/absence polymorphism between wheat and Aegilops												32
size polymorphism between wheat and Aegilops												16
											Total:	48

## Sheet: 32 M-U genome specific markers
	cDNA probe	primer	sequence	Ta (oC)	wheat EST	Aegilops contig	EST position on wheat chromosome	Chromosomal position of Aegilops contig	Mv9kr1 (AABBDD)	Ae. biuncialis (UUMM)	Ae. comosa (MM)	Ae. umbellulata (UU)
1	1S-3	1S-3_M_4F	CCCTCCAAGTTATGGTGCTC	60	1S-3_tplb0048d21	1M_Scaffold61187	1A	1M	Æ	365 bp	365 bp	365 bp
	1S-3	1S-3_M_4R	TCAACTGGATTGCTAGCAAAC	60	1S-3_tplb0048d21	1M_Scaffold61187	1A	1M
2	2L-1	2L-1_U_1F	CTGGTTAGTGAGGCGGTAGC	60	2L-1_tplb0007l09	scf7180031468319_2u	2A	2U	258 bp	245 bp	245 bp	245 bp
	2L-1	2L-1_U_1R	TTTCAGAAGAAAGAAGTCGG	60	2L-1_tplb0007l09	scf7180031468319_2u	2A	2U
3	2S-4	2S-4_U_1F	CCCATGGGAGGTAAGAAGGT	60	2S-4_tplb0012l12	scf7180031620656_2u	2A	2U	258 bp	264 bp	264 bp	264 bp
	2S-4	2S-4_U_1R	GACAGATGTCTGGACATTGC	60	2S-4_tplb0012l12	scf7180031620656_2u	2A	2U	269 bp	276 bp	276 bp	276 bp
4	2S-4	2S-4_M_1F	GTGCATGTGCGGTTTGTATC	60	2S-4_tplb0012l12	2M_Scaffold70622	2A	2M	Æ	202	198 bp	203 bp
	2S-4	2S-4_M_1R	GAAGGCCTTCTTTGAGCAAT	60	2S-4_tplb0012l12	2M_Scaffold70622	2A	2M	Æ	Æ	202 bp	Æ
5	3L-1	3L-1_M_1F	ACTGCGTAGGCTAGCTCTGG	60	3L-1_RFL_Contig825	3M_Scaffold66216	3A	3M	315 bp	329 bp	329 bp	329 bp
	3L-1	3L-1_M_1R	ATCTCGACACTTGCCTTTGC	60	3L-1_RFL_Contig825	3M_Scaffold66216	3A	3M	327 bp	Æ	Æ	Æ
									333 bp	Æ	Æ	Æ
6	3L-3	3L-3_M_5F	ACCAGACACGAGACGATCAA	60	3L-3_RFL_Contig5929	3M_Scaffold3883	3A	3M	171 bp	180 bp	180 bp	174 bp
	3L-3	3L-3_M_5R	GACGAGAGCGACCTCCACCG	60	3L-3_RFL_Contig5929	3M_Scaffold3883	3A	3M	Æ	Æ	Æ	437 bp
7	4L-2	4L-2_U_4F	GCCTAGCACAGCCAACTTGT	60	4L-2_tplb0033b21	scf7180015083766_4u	4A	4U	182 bp	187 bp	184 bp	187 bp
	4L-2	4L-2_U_4R	ATCACTTCATGATAAGCTGG	60	4L-2_tplb0033b21	scf7180015083766_4u	4A	4U
8	4L-3	4L-3_M_2F	CCTCTGGTTACGCAGCTGTT	60	4L-3_RFL_Contig5926	4M_Scaffold34331	4A	4M	239 bp	234 bp	233 bp	237 bp
	4L-3	4L-3_M_2R	AAAGGTTGCAATGAAAGTTC	60	4L-3_RFL_Contig5926	4M_Scaffold34331	4A	4M	252 bp	238 bp	246 bp	249 bp
9	4S-1	4S-1_M_1F	GCCCTCAATGACCAAATGTT	60	4S-1_RFL_Contig1111	4M_Scaffold242405	4A	4M	320 bp	291 bp	291 bp	291 bp
	4S-1	4S-1_M_1R	CCGCGGGAAGCTCCGGTGCC	60	4S-1_RFL_Contig1111	4M_Scaffold242405	4A	4M
10	4S-1	4S-1_M_3F	GCCCTCAATGACCAAATGTT	60	4S-1_RFL_Contig1111	4M_Scaffold242405	4A	4M	363 bp	334 bp	334 bp	334 bp
	4S-1	4S-1_M_3R	GGCGTGGGCCTCCGCGGCGG	60	4S-1_RFL_Contig1111	4M_Scaffold242405	4A	4M
11	4S-2	4S-2_U_2F	TCTTCAGCGTTCTTCCAACA	60	4S-2_tplb0014k23	jcf7180008083930_6u	4A	6U	319 bp	311 bp	311 bp	311 bp
	4S-2	4S-2_U_2R	ATGTTGTGGTGGCCTGTGAG	60	4S-2_tplb0014k23	jcf7180008083930_6u	4A	6U	379 bp	317 bp	317 bp	317 bp
12	4S-2	4S-2_M_1F	TCCAAGTTCCAACTCAAATGG	60	4S-2_tplb0014k23	4M_Scaffold169962	4A	4M	354 bp	326 bp	326 bp	326 bp
	4S-2	4S-2_M_1R	GTGTCAAGTCTGTAACTTTG	60	4S-2_tplb0014k23	4M_Scaffold169962	4A	4M
13	4S-2	4S-2_M_3F	TCCAAGTTCCAACTCAAATGG	60	4S-2_tplb0014k23	4M_Scaffold169962	4A	4M	384 bp	356 bp	356 bp	356 bp
	4S-2	4S-2_M_3R	GCAGCAAAGAACCTTGTGCT	60	4S-2_tplb0014k23	4M_Scaffold169962	4A	4M	Æ	363 bp	363 bp	363 bp
14	5L-3	5L-3_U_2F	AGAGCAGAGCAGAGCAGGTT	60	5L-3_RFL_Contig5150	scf7180016195279_5u	5A	3U	176 bp	172 bp	172 bp	172 bp
	5L-3	5L-3_U_2R	TGCACCAACCGATCGCCATC	60	5L-3_RFL_Contig5150	scf7180016195279_5u	5A	3U	184 bp
15	5L-3	5L-3_M_2F	ATAAAGGGTCCGGGTTATCG	60	5L-3_RFL_Contig5150	5M_Scaffold60115	5A	5M	248 bp	245 bp	245 bp	245 bp
	5L-3	5L-3_M_2R	CGGTATGCACGGTACAACTC	60	5L-3_RFL_Contig5150	5M_Scaffold60115	5A	5M	261 bp	390 bp	Æ	Æ
16	5L-4	5L-4_U_1F	ACTGCTGCATTGCATCTTTG	60	5L-4_tplb0043p15	scf7180015077430_4u	5A	4U	334 bp	341 bp	341 bp	341 bp
	5L-4	5L-4_U_1R	AAACAGTATTCATCTGTTGG	60	5L-4_tplb0043p15	scf7180015077430_4u	5A	4U
17	5L-4	5L-4_M_3F	GTTTCGTCTTCGTCGTCCTC	60	5L-4_tplb0043p15	5M_Scaffold64613	5A	5M	266 bp	285 bp	287 bp	237 bp
	5L-4	5L-4_M_3R	CCAGATCCGCCCGCCGTACC	60	5L-4_tplb0043p15	5M_Scaffold64613	5A	5M	276 bp	Æ	296 bp	274 bp
									289 bp	Æ	Æ	Æ
									298 bp	Æ	Æ	Æ
18	5S-1	5S-1_U_5F	GCTTCGATGAGAGGGAGATG	60	5S-1_tplb0016k09	scf7180016272835_5u	5A	5U	236 bp	238 bp	238 bp	238 bp
	5S-1	5S-1_U_5R	TAGCATCTCAGGCCAAACAT	60	5S-1_tplb0016k09	scf7180016272835_5u	5A	5U	239 bp	206 bp	Æ	206 bp
19	5S-2	5S-2_M_1F	CAATGCTAGTGGGACGGATT	60	5S-2_tplb0002p18	5M_Scaffold59549	5A	5M	262 bp	258 bp	258 bp	258 bp
	5S-2	5S-2_M_1R	ATGGCTGGGTAGTGCCGCCG	60	5S-2_tplb0002p18	5M_Scaffold59549	5A	5M	271 bp	268 bp	268 bp	268 bp
									285 bp	Æ	Æ	Æ
20	5S-3	5S-3_U_1F	ACGCGTTGATGGACAAGAA	60	5S-3_tplb0006h03	scf7180016195962_5u	5A	5U	Æ	263 bp	Æ	263 bp
	5S-3	5S-3_U_1R	CAAGCTAGAAAGTACTAGCA	60	5S-3_tplb0006h03	scf7180016195962_5u	5A	5U		272 bp	272 bp	Æ
21	5S-3	5S-3_U_5F	CGCGTTGATGGACAAGAAG	60	5S-3_tplb0006h03	scf7180016195962_5u	5A	5U	Æ	274 bp	Æ	Æ
	5S-3	5S-3_U_5R	AGCACAAGCTAGAAAGTACT	60	5S-3_tplb0006h03	scf7180016195962_5u	5A	5U
22	5S-4	5S-4_U_4F	TTAATATTCGGCCGCCAAG	60	5S-4_tplb0016e11	scf7180011426837_3u	5A	3U	Æ	211 bp	211 bp	216 bp
	5S-4	5S-4_U_4R	GCAACTGGAAGCGGCGTTCG	60	5S-4_tplb0016e11	scf7180011426837_3u	5A	3U	Æ	215 bp	215 bp	219 bp
23	6L-1	6L-1_U_21F	CTGGAGGGTTCGAGACAGAG	60	6L-1_tplb0016o11	jcf7180007988709_6u	6A	6U	228 bp	Æ	246 pb	296 bp
	6L-1	6L-1_U_21R	ATGAACTGTGCTTAGAAAGC	60	6L-1_tplb0016o11	jcf7180007988709_6u	6A	6U	244 bp	Æ	258 bp	308 bp
24	6L-1	6L-1_U_3F	GTCGATGTCGCCCATGTAG	60	6L-1_tplb0016o11	jcf7180007988709_6u	6A	6U	294 bp	285 bp	285 bp	278 bp
	6L-1	6L-1_U_3R	ACTGTAGGTTTCACATGTGC	60	6L-1_tplb0016o11	jcf7180007988709_6u	6A	6U
25	6L-5	6L-5_M_1F	GGCGTCTACTCCATCAGCTC	60	6L-5_tplb0009a09	6M_Scaffold40315	6A	6M	375 bp	373 bp	373 bp	373 bp
	6L-5	6L-5_M_1R	AACTGCGGCCCACTCACACC	60	6L-5_tplb0009a09	6M_Scaffold40315	6A	6M	382 bp	Æ	Æ	Æ
									413 bp	Æ	Æ	Æ
26	6S-1	6S-1_U_3F	CACGACGGTGAAAGTGAGAG	60	6S-1_tplb0006a09	scf7180014984885_4u	6A	4U	Æ	299 bp	299 bp	308 bp
	6S-1	6S-1_U_3R	TCGGCTAGCTCACAAATAGT	60	6S-1_tplb0006a09	scf7180014984885_4u	6A	4U	Æ	305 bp	305 bp	319bp
									Æ	316 bp	316 bp	Æ
27	6S-1	6S-1_M_1F	GACGGTGAAAGCGAGAGAAT	60	6S-1_tplb0006a09	6M_Scaffold17478	6A	6M	Æ	295 bp	295 bp	300 bp
	6S-1	6S-1_M_1R	CGGCTAGGCTCACAAATAGT	60	6S-1_tplb0006a09	6M_Scaffold17478	6A	6M	Æ	300 bp	307 bp	311 bp
									Æ	307 bp	Æ	Æ
28	6S-1	6S-1_M_2F	GTGCGTGTGGAGTTTCTCCT	60	6S-1_tplb0006a09	6M_Scaffold17478	6A	6M	Æ	285 bp	284 bp	282 bp
	6S-1	6S-1_M_2R	GGAGAACGCGGCGGAAAATG	60	6S-1_tplb0006a09	6M_Scaffold17478	6A	6M
29	7L-2	7L-2_M_2F	TTGCGCCAAATAATAACACG	60	7L-2_tplb0061d08	7M_Scaffold29797	7A	7M	325 bp	318 bp	336 bp	318 bp
	7L-2	7L-2_M_2R	CTTAGAGAGAGAGGGAGAGG	60	7L-2_tplb0061d08	7M_Scaffold29797	7A	7M	329 bp	336 bp	339 bp	322 bp
30	7L-2	7L-2_M_5F	CGATGGACGCAATAATCAGA	60	7L-2_tplb0061d08	7M_Scaffold29797	7A	7M	249 bp	254 bp	254 bp	226 bp
	7L-2	7L-2_M_5R	GCTAGGCTTAGAGAGAGAGG	60	7L-2_tplb0061d08	7M_Scaffold29797	7A	7M	Æ	257 bp	257 bp	Æ
31	7S-3	7S-3_U_1F	GCCGTAGTCCTTCTTGTTGG	60	7S-3_tplb0006n08	scf7180012134099_7u	7A	7U	238 bp	230 bp	210 bp	230 bp
	7S-3	7S-3_U_1R	CTCGTCACCTACGTCCCGCT	60	7S-3_tplb0006n08	scf7180012134099_7u	7A	7U	255 bp	240 bp		240 bp
									264 bp
32	7S-3	7S-3_M_1F	ATTGCTCTTCCCGCTGAA	60	7S-3_tplb0006n08	7M_Scaffold30529	7A	7M	152 bp	166 bp	166 bp	169 bp
	7S-3	7S-3_M_1R	ACGCTCAAGGGCCACGTCGA	60	7S-3_tplb0006n08	7M_Scaffold30529	7A	7M	162 bp	Æ	Æ	337 bp
									Æ	Æ	Æ	426 bp
Presence/absence polymorphism between wheat and Aegilops				8
size polymorphism between wheat and Aegilops				24
			Total:	32

## Sheet: validation on M genome addition
	primer	cDNA probe	position in wheat	position in Aegilops		Mv9kr1 (AABBDD)	Mv9kr1/Ae. biuncialis MvGB 642 amphiploid (AABBDDUUMM)	Ae. biuncialis MvGB642 (UUMM)	Ae. umbellulata AE740/03 (UU)	Ae. comosa MvGB1039 (MM)	CS/Ae. gen. 1M	CS/Ae. com. 2M	CS/Ae. com. 3M	CS/Ae. com. 4M	CS/Ae. gen. 5M	CS/Ae. com. 6M	CS/Ae. com. 7M	CS/Ae. com. 5M
1	1L-2_M_1F	1L-2M	1A	1M		328 bp	328 bp	328 bp	328 bp	328 bp	328 bp	328 bp	328 bp	328 bp	328 bp	328 bp	328 bp	328 bp
	1L-2_M_1R	1L-2M	1A	1M			338 bp		338 bp
						344 bp	344 bp	344 bp	344 bp	344 bp	344 bp	344 bp	344 bp	344 bp	344 bp	344 bp	344 bp	344 bp
							434 bp	434 bp	434 bp
							446 bp	446 bp	446 bp
2	1S-1_M_5F	1S-1M	1A	1M		Æ	Æ	Æ	Æ	191 bp	Æ	Æ	Æ	Æ	Æ	Æ	Æ	Æ
	1S-1_M_5R	1S-1M	1A	1M
3	2L-4_M_2F	2L-4M	2A	2M		367 bp	372 bp	372 bp	362 bp	362 bp	364 bp	364 bp	364 bp	364 bp	364 bp	364 bp	364 bp
	2L-4_M_2R	2L-4M	2A	2M		375 bp			372 bp	372 bp	375 bp	375 bp	375 bp	375 bp	375 bp	375 bp	375 bp
4	2S-4_M_5F	2S-4M	2A	2M		366 bp	Æ	Æ	Æ	345 bp	366 bp	366 bp	366 bp	366 bp	366 bp	366 bp	366 bp
	2S-4_M_5R	2S-4M	2A	2M								345 bp
5	3L-1_M_5F	3L-1M	3A	3M		362 bp	362 bp				362 bp	362 bp	362 bp	362 bp	362 bp	362 bp	362 bp
	3L-1_M_5R	3L-1M	3A	3M		373 bp	373 bp	373 bp	373 bp	373 bp	373 bp	373 bp	373 bp	373 bp	373 bp	373 bp	373 bp
						379 bp	379 bp				379 bp	379 bp	379 bp	379 bp	379 bp	379 bp	379 bp
							402 bp	402 bp	402 bp	402 bp			402 bp
6	3L-2_M_1F	3L-2M	3A	3M		Æ	316 bp	316 bp	Æ	316 bp	Æ	Æ	316 bp	Æ	Æ	Æ	Æ	Æ
	3L-2_M_1R	3L-2M	3A	3M
7	3S-3_M_3F	3S-3M	3A	3M		Æ	162 bp	162 bp	Æ	162 bp	Æ	Æ	Æ	Æ	Æ	Æ	Æ	Æ
	3S-3_M_3R	3S-3M	3A	3M
8	3L-3_M_6F	3L-3M	3A	3M		Æ	239 bp	239 bp	Æ	239 bp	Æ	Æ	239 bp	Æ	Æ	Æ	Æ	Æ
	3L-3_M_6R	3L-3M	3A	3M			245 bp	245 bp		245 bp			245 bp
9	4L-1_M_5F	4L-1M	4A	4M		277 bp	277 bp	277 bp	277 bp	272 bp	277 bp	277 bp	277 bp	277 bp	277 bp	277 bp	277 bp	277 bp
	4L-1_M_5R	4L-1M	4A	4M
10	4L-2_M_5F	4L-2M	4A	4M		239 bp	242 bp	247 bp	247 bp	244 bp	239 bp	239 bp	239 bp	239 bp	239 bp	239 bp	239 bp
	4L-2_M_5R	4L-2M	4A	4M		243 bp	250 bp	258 bp	258 bp	256 bp	243 bp	243 bp	243 bp	243 bp	243 bp	243 bp	243 bp
						252 bp	254 bp				252 bp	252 bp	252 bp	252 bp	252 bp	252 bp	252 bp
						255 bp	261 bp				255 bp	255 bp	255 bp	255 bp	255 bp	255 bp	255 bp
11	4L-3_M_2F	4L-3M	4A	4M		243 bp	243 bp	242 bp	242 bp	238 bp	243 bp	243 bp	243 bp	243 bp	243 bp	243 bp	243 bp	243 bp
	4L-3_M_2R	4L-3M	4A	4M		255 bp	255 bp	254 bp	254 bp	249 bp	255 bp	255 bp	255 bp	255 bp	255 bp	255 bp	255 bp	255 bp
12	4S-1_M_3F	4S-1M	4A	4M			334 bp	334 bp	334 bp	334 bp				334 bp
	4S-1_M_3R	4S-1M	4A	4M		363 bp					363 bp	363 bp	363 bp	363 bp	363 bp	363 bp	363 bp	363 bp
13	4S-2_M_1F	4S-2M	4A	4M		358 bp	330 bp	330 bp	330 bp	330 bp				330 bp
	4S-2_M_1R	4S-2M	4A	4M			358 bp					358 bp	358 bp	358 bp	358 bp	358 bp	358 bp	358 bp
14	4S-4_M_4F	4S-4M	4A	4M		205 bp	205 bp		Æ		205 bp	205 bp	205 bp	205 bp	205 bp	205 bp	205 bp	205 bp
	4S-4_M_4R	4S-4M	4A	4M			228 bp	228 bp		228 bp
15	5L-4_M_1F	5L-4M	5A	5M		310 bp	310 bp	307 bp	Æ	310 bp	310 bp	310 bp	310 bp	310 bp	309 bp	310 bp	310 bp
	5L-4_M_1R	5L-4M	5A	5M		314 bp	321 bp	318 bp		321 bp	314 bp	314 bp	314 bp	314 bp	320 bp	314 bp	314 bp
						321 bp					321 bp	321 bp	321 bp	321 bp		321 bp	321 bp
						325 bp					325 bp	325 bp	325 bp	325 bp		325 bp	325 bp
16	5L-4_M_3F	5L-4M	5A	5M		Æ	Æ	Æ	Æ	288 bp	Æ	Æ	Æ	Æ	Æ	Æ	Æ	288 bp
	5L-4_M_3R	5L-4M	5A	5M						297 bp								294 bp
																		299 bp
17	5S-1_M_2F	5S-1M	5A	5M		298 bp	298 bp	318 bp	Æ	323 bp	298 bp	298 bp	298 bp	298 bp	298 bp	298 bp	298 bp	298 bp
	5S-1_M_2R	5S-1M	5A	5M		304 bp	304 bp	324 bp		327 bp	304 bp	304 bp	304 bp	304 bp	304 bp	304 bp	304 bp	304 bp
						316 bp	316 bp				316 bp	316 bp	316 bp	316 bp	316 bp	316 bp	316 bp	316 bp
18	5S-2_M_1F	5S-2M	5A	5M		259 bp	259 bp	258 bp	258 bp	258 bp	259 bp	259 bp	259 bp	259 bp	259 bp	259 bp	259 bp
	5S-2_M_1R	5S-2M	5A	5M		269 bp	269 bp	267 bp	267 bp	267 bp	269 bp	269 bp	269 bp	269 bp	269 bp	269 bp	269 bp
						283 bp	283 bp				283 bp	283 bp	283 bp	283 bp	283 bp	283 bp	283 bp
19	5S-4_U_4F	5S-4U	5A	3U		Æ	211 bp	211 bp	216 bp	211 bp			211 bp
	5S-4_U_4R	5S-4U	5A	3U			215 bp	215 bp	219 bp	215 bp			215 bp
20	5S-5_M_1F	5S-5M	3A	3M		280 bp	289 bp	Æ	Æ	278 bp	289 bp	289 bp	280 bp	289 bp	289 bp	289 bp	289 bp	289 bp
	5S-5_M_1R	5S-5M	3A	3M		289 bp							289 bp
21	6L-1_M_1F	6L-1M	6A	6M		Æ	244 bp	244 bp	Æ	Æ	Æ	Æ	Æ	Æ	Æ	244 bp	Æ
	6L-1_M_1R	6L-1M	6A	6M
22	6L-2_M_3F	6L-2M	6A	6M		Æ	337 bp	337 bp	Æ	337 bp	Æ	Æ	Æ	Æ	Æ	337 bp	Æ
	6L-2_M_3R	6L-2M	6A	6M
23	6L-4_M_3F	6L-4M	6A	6M		Æ	356 bp	356 bp	Æ	356 bp	354 bp	354 bp	354 bp	354 bp	354 bp	354 bp	354 bp
	6L-4_M_3R	6L-4M	6A	6M							358 bp	358 bp	358 bp	358 bp	358 bp	358 bp	358 bp
24	6L-5_M_1F	6L-5M	6A	6M		Æ	375 bp	375 bp	375 bp	375 bp	375 bp	375 bp	375 bp	375 bp	375 bp	375 bp	375 bp
	6L-5_M_1R	6L-5M	6A	6M
25	6S-1_M_1F	6S-1M	6A	6M		Æ	296 bp	297 bp	299 bp	297 bp	Æ	Æ	Æ	Æ	Æ	296 bp	Æ
	6S-1_M_1R	6S-1M	6A	6M			308 bp	310 bp	313 bp	310 bp						308 bp
26	7L-1_M_2F	7L-1M	7A	7M		300 bp	300 bp				300 bp	300 bp	300 bp	300 bp	300 bp	300 bp	300 bp
	7L-1_M_2R	7L-1M	7A	7M		334 bp					334 bp	334 bp	334 bp	334 bp	334 bp	334 bp	334 bp
						346 bp	346 bp	346 bp	346 bp	346 bp	346 bp	346 bp	346 bp	346 bp	346 bp	346 bp	346 bp
							358 bp	358 bp	358 bp	358 bp			358 bp				358 bp
27	7L-2_M_2F	7L-2M	7A	7M		Æ	339 bp	339 bp	322 bp	339 bp			339 bp				339 bp
	7L-2_M_2R	7L-2M	7A	7M			348 bp	348 bp	341 bp	348 bp			348 bp				348 bp
28	7S-3_M_1F	7S-3M	7A	7M		152 bp	152 bp				152 bp	152 bp	152 bp	152 bp	152 bp	152 bp	152 bp
	7S-3_M_1R	7S-3M	7A	7M		162 bp					162 bp	162 bp	162 bp	162 bp	162 bp	162 bp	162 bp
							166 bp	166 bp		166 bp							166 bp
									169 bp
	Presence/absence polymorphism between wheat and Aegilops				6
	size polymorphism between wheat and Aegilops				22
				Total:	28

## Sheet: validation on U genome addition
	primer	cDNA probe	position in wheat	position in Aegilops		Mv9kr1 (AABBDD)	Mv9kr1/Ae. biuncialis MvGB642 amphiploid (AABBDDUUMM)	Ae. biuncialis MvGB642 (UUMM)	Ae. umbellulata AE740/03 (UU)	Ae. comosa MvGB1039 (MM)	CS/Ae. umb. 1U	CS/Ae. umb. 2U	CS/Ae. gen. 3U	CS/Ae. gen. 4U	CS/Ae. gen. 5U	CS/Ae. umb. 6U	CS/Ae. umb. 7U
1	1L-1_U_2F	1L-1U	1A	1U		Æ	326 bp	326 bp	326 bp	Æ	326 bp	Æ	Æ	Æ	Æ	Æ	Æ
	1L-1_U_2R	1L-1U	1A	1U
2	1L-2_M_1F	1L-2M	1A	1M		328 bp	328 bp	328 bp	328 bp	328 bp	328 bp	328 bp	328 bp	328 bp	328 bp	328 bp	328 bp
	1L-2_M_1R	1L-2M	1A	1M			338 bp		338 bp		338 bp
						344 bp	344 bp	344 bp	344 bp	344 bp	344 bp	344 bp	344 bp	344 bp	344 bp	344 bp	344 bp
							434 bp	434 bp	434 bp		434 bp
							446 bp	446 bp	446 bp		446 bp
3	1S-1_U_1F	1S-1U	1A	1U		452 bp	452 bp			Æ	452 bp	Æ	Æ	Æ	Æ	Æ	Æ
	1S-1_U_1R	1S-1U	1A	1U			350 bp	350 bp	350 bp		350 bp
4	1S-2_U_2F	1S-2U	1A	1U		Æ	349 bp	349 bp	349 bp	Æ	349 bp	Æ	Æ	Æ	Æ	Æ	Æ
	1S-2_U_2R	1S-2U	1A	1U
5	2L-1_U_1F	2L-1U	2A	2U		234 bp	234 bp	234 bp	234 bp	234 bp	234 bp	234 bp	234 bp	234 bp	234 bp	234 bp	234 bp
	2L-1_U_1R	2L-1U	2A	2U		244 bp	244 bp	244 bp	244 bp	244 bp	244 bp	244 bp	244 bp	244 bp	244 bp	244 bp	244 bp
						254 bp	254 bp	249 bp	249 bp	249 bp	254 bp	254 bp	254 bp	254 bp	254 bp	254 bp	254 bp
						259 bp	259 bp						259 bp
6	2S-4_U_1F	2S-4U	2A	2U		258 bp	264 bp	264 bp	264 bp	264 bp	Æ	264 bp	257 bp	Æ	Æ	264 bp	Æ
	2S-4_U_1R	2S-4U	2A	2U			274 bp	274 bp	274 bp	274 bp			268 bp
7	3L-1_M_5F	3L-1M	3A	3M		362 bp	362 bp				362 bp	362 bp	362 bp	362 bp	362 bp	362 bp	362 bp
	3L-1_M_5R	3L-1M	3A	3M		373 bp	373 bp	373 bp	373 bp	373 bp	373 bp	373 bp	373 bp	373 bp	373 bp	373 bp	373 bp
						379 bp	379 bp				379 bp	379 bp	379 bp	379 bp	379 bp	379 bp	379 bp
							402 bp	402 bp	402 bp	402 bp	402 bp
8	3L-2_U_1F	3L-2U	3A	3U		Æ	213 bp	213 bp	213 bp	Æ	Æ	Æ	213 bp	Æ	Æ	Æ	Æ
	3L-2_U_1R	3L-2U	3A	3U
9	3S-1_U_3F	3S-1U	3A	3U		Æ	290 bp	290 bp	290 bp	Æ	Æ	Æ	290 bp	Æ	Æ	Æ	Æ
	3S-1_U_3R	3S-1U	3A	3U
10	3S-4_U_2F	3S-4U	3A	3U		Æ	284 bp	284 bp	284 bp	Æ	Æ	Æ	284 bp	Æ	Æ	Æ	Æ
	3S-4_U_2R	3S-4U	3A	3U
11	3S-3_U_4F	3S-3U	3A	3U			206 bp	206 bp	206 bp	Æ	Æ	Æ	206 bp	Æ	Æ	Æ	Æ
	3S-3_U_4R	3S-3U	3A	3U		230 bp	230 bp						230 bp
12	3L-3_U_3F	3L-3U	3A	3U		Æ	148 bp	148 bp	148 bp	Æ	Æ	Æ	148 bp	Æ	Æ	Æ	Æ
	3L-3_U_3R	3L-3U	3A	3U
13	3L-3_U_8F	3L-3U	3A	3U		Æ	353bp	353bp	353bp	Æ	Æ	Æ	353bp	Æ	Æ	Æ	Æ
	3L-3_U_8R	3L-3U	3A	3U
14	4L-2_U_3F	4L-2U	4A	4U		247 bp				Æ	247 bp	247 bp	247 bp	247 bp	247 bp	247 bp	247 bp
	4L-2_U_3R	4L-2U	4A	4U			251 bp	251 bp	251 bp				251 bp
							254 bp	254 bp
15	4L-2_U_5F	4L-2U	4A	4U			235 bp	235 bp	235 bp	Æ						235 bp
	4L-2_U_5R	4L-2U	4A	4U		243 bp	243 bp				243 bp	243 bp	243 bp	243 bp	243 bp	243 bp	243 bp
						248 bp	248 bp				248 bp	248 bp	248 bp	248 bp	248 bp	248 bp	248 bp
16	4S-1_U_1F	4S-1U	4A	6U		Æ	257 bp	257 bp	257 bp	Æ	Æ	Æ	Æ	Æ	Æ	257 bp	Æ
	4S-1_U_1R	4S-1U	4A	6U					292 bp							292 bp
17	4S-1_M_3F	4S-1M	4A	4M			334 bp	334 bp	334 bp	334 bp						334 bp
	4S-1_M_3R	4S-1M	4A	4M		363 bp					363 bp	363 bp	363 bp	363 bp	363 bp	363 bp	363 bp
18	4S-2_U_3F	4S-2U	4A	6U		Æ	259 bp	259 bp	259 bp	Æ	Æ	Æ	Æ	Æ	Æ	259 bp	Æ
	4S-2_U_3R	4S-2U	4A	6U
19	4S-2_M_1F	4S-2M	4A	4M		358 bp	330 bp	330 bp	330 bp	330 bp						330 bp
	4S-2_M_1R	4S-2M	4A	4M			358 bp				358 bp	358 bp	358 bp	358 bp	358 bp	358 bp	358 bp
20	4S-4_U_1F	4S-4U	4A	6U		316 bp	Æ	Æ	314 bp	Æ	316 bp	316 bp	316 bp	316 bp	316 bp	316 bp	316 bp
	4S-4_U_1R	4S-4U	4A	6U
21	5L-3_U_3F	5L-3U	5A	3U		306 bp	306 bp				306 bp	306 bp	306 bp	306 bp	306 bp	306 bp	306 bp
	5L-3_U_3R	5L-3U	5A	3U			319 bp	319 bp	319 bp	Æ					319 bp
						366 bp	366 bp				366 bp	366 bp	366 bp	366 bp	366 bp	366 bp	366 bp
22	5L-3_U_5F	5L-3U	5A	3U		Æ	307 bp	307 bp	303 bp	Æ	Æ	Æ	Æ	Æ	303 bp	Æ	Æ
	5L-3_U_5R	5L-3U	5A	3U
23	5L-4_U_3F	5L-4U	5A	4U		316 bp	316 bp			Æ	316 bp	316 bp	316 bp	316 bp	316 bp	316 bp	316 bp
	5L-4_U_3R	5L-4U	5A	4U			338 bp	338 bp	338 bp					338 bp
24	5S-1_U_1F	5S-1U	5A	5U		Æ	364 bp	364 bp	364 bp	Æ	Æ	Æ	Æ	Æ	364 bp	Æ	Æ
	5S-1_U_1R	5S-1U	5A	5U
25	5S-3_U_1F	5S-3U	5A	5U		Æ	272 bp	272 bp	262 bp	272 bp	Æ	Æ	Æ	Æ	262 bp	Æ	Æ
	5S-3_U_1R	5S-3U	5A	5U			282 bp	282 bp	272 bp	282 bp					272 bp
26	5S-4_U_4F	5S-4U	5A	3U		Æ	211 bp	211 bp	216 bp	211 bp	Æ	Æ	Æ	Æ	Æ	Æ	Æ
	5S-4_U_4R	5S-4U	5A	3U			215 bp	215 bp	219 bp	215 bp
27	5S-5_U_2F	5S-5U	3A	3U		Æ	294 bp	294 bp	294 bp	Æ	Æ	Æ	294 bp	Æ	Æ	Æ	Æ
	5S-5_U_2R	5S-5U	3A	3U
28	5S-5_U_4F	5S-5U	3A	3U		Æ	179 bp	179 bp	179 bp	Æ	Æ	Æ	179 bp	Æ	Æ	Æ	Æ
	5S-5_U_4R	5S-5U	3A	3U			183 bp	183 bp	183 bp				183 bp
29	6L-1_U_21F	6L-1U	6A	6U		229 bp	229 bp	Æ	296 bp	246 bp	229 bp	229 bp	229 bp	229 bp	229 bp	229 bp	229 bp
	6L-1_U_21R	6L-1U	6A	6U		240 bp	240 bp		306 bp	255 bp	240 bp	240 bp	240 bp	240 bp	240 bp	240 bp	240 bp
						245 bp	245 bp				245 bp	245 bp	245 bp	245 bp	245 bp	245 bp	245 bp
30	6S-1_U_2F	6S-1U	6A	4U		Æ	170 bp	170 bp	170 bp	Æ	Æ	Æ	Æ	170 bp	Æ	Æ	Æ
	6S-1_U_2R	6S-1U	6A	4U			183 bp	183 bp	183 bp					183 bp
31	7L-2_U_2F	7L-2U	7A	7U		Æ	249 bp	249 bp	249 bp	Æ	Æ	Æ	Æ	Æ	Æ	Æ	249 bp
	7L-2_U_2R	7L-2U	7A	7U
32	7S-2_U_5F	7S-2U	7A	7U		Æ	307 bp	307 bp	307 bp	Æ	Æ	Æ	Æ	Æ	Æ	Æ	307 bp
	7S-2_U_5R	7S-2U	7A	7U			312 bp	312 bp	312 bp								312 bp
33	7S-3_U_1F	7S-3U	7A	7U		231 bp	231 bp	231 bp	231 bp	211 bp	231 bp	231 bp	231 bp	231 bp	231 bp	231 bp	231 bp
	7S-3_U_1R	7S-3U	7A	7U		241 bp	241 bp	241 bp	241 bp		241 bp	241 bp	241 bp	241 bp	241 bp	241 bp	241 bp
						255 bp					255 bp	255 bp	255 bp	255 bp	255 bp	255 bp	255 bp
						264 bp					264 bp	264 bp	264 bp	264 bp	264 bp	264 bp	264 bp
34	7S-4_U_1F	7S-4U	7A	7U			232 bp	230 bp	243 bp	Æ							243 bp
	7S-4_U_1R	7S-4U	7A	7U		248 bp	248 bp				248 bp	248 bp	248 bp	248 bp	248 bp	248 bp	248 bp
						252 bp	252 bp				252 bp	252 bp	252 bp	252 bp	252 bp	252 bp	252 bp
	Presence/absence polymorphism between wheat and Aegilops				17
	size polymorphism between wheat and Aegilops				17
				Total:	34
